# Supplementary material for: Hampered motility promotes the evolution of wrinkly phenotype in Bacillus subtilis
Source: BMC Evol Biol. 2018 Oct 16;18:155. doi: 10.1186/s12862-018-1266-2 (PMC6192195; doi:10.1186/s12862-018-1266-2)
Supplement: Supplementary file 2 — Supplementary Dataset 1. Raw data presented in Figs. 1b, 2b, 4b, and Additional file 3: Figure S2. (XLSX 381 kb) [file 12862_2018_1266_MOESM1_ESM.xlsx]

## Sheet: Raw Data in Fig. 1b
Frequency of wrinkly spreaders in each strains - raw data used for Fig. 1b
	3610	Δhag	ΔflgE	ΔfliF	ΔsigD	ΔmotA
	0.272314	0.409796	0.319742	0.766011	0.667625	0.77621
	0.546345	0.263784	0.798682	0.647153	0.457912	0.583598
	0.441071	0.939153	0.820507	0.886769	0.503354	0.792308
	0.450911	0.841057	0.660714	0.646324	0.841463	0.751282
	0.139103	0.947572	0.00205761	0.862963	0.787995	0.0878608
	0.367063	0.957988	0.947299	0.937473	0.776552	0.741332
	0.217083	0.817921	0.95122	0.921053	0.76644	0.367756
	0.0930696	0.703378	0.733333	0.888889	0.990741	0.457729
	0.644878	0.946909	0.5	0.945455	0.915652	0.528958
	0.00955988	0.883333
	0.0175439	0.816327
	0.662602	1
	0.383562
	0.0512821
	0.0714286

## Sheet: Raw Data in Fig. 2b
raw data series from 3 independent measurements including 4-6 technical replicates each time (OD: optical density at 590 nm; YFP50: yfp signal detected) first, technical replicates were averaged than, fluorescence was normalied to respective strains lacking fluorescence constructs then data was normalized to optical density this normalized data is averaged and presented below as used for creating…
raw data series 1
OD590
Cycle Nr.	1	2	3	4	5	6	7	8	9	10	11	12	13	14	15	16	17	18	19	20	21	22	23	24	25	26	27	28	29	30	31	32	33	34	35	36	37	38	39	40	41	42	43	44	45	46	47	48	49
Time [s]	0	900.7	1800.7	2700.7	3600.7	4500.7	5400.7	6300.7	7200.5	8100.7	9000.5	9900.6	10800.6	11700.6	12600.6	13500.6	14400.6	15300.6	16200.6	17100.6	18000.6	18900.6	19800.5	20700.5	21600.5	22500.5	23400.5	24301	25200.5	26100.5	27000.5	27900.5	28800.5	29700.5	30600.5	31500.3	32400.5	33300.4	34200.4	35100.4	36000.4	36900.4	37800.4	38700.3	39600.4	40500.4	41400.4	42300.4	43200.2
Temp. [°C]	29.7	29.9	30.3	30	30	29.8	30	30	30.4	29.9	29.9	30.3	29.8	30.1	30	29.8	29.8	29.8	29.9	29.9	30	29.8	30.3	30.2	30	29.9	29.7	30	30.2	30	30	30	29.9	29.9	30	30	29.8	30.3	30	30.1	30	29.8	30	30.4	30.3	30.1	30	29.9	29.8
3610	0.1346	0.1514	0.1474	0.1128	0.162	0.1045	0.1058	0.1124	0.2003	0.1612	0.2549	0.1421	0.29	0.2642	0.2724	0.3262	0.374	0.3396	0.3961	0.4777	0.4263	0.4791	0.5454	0.6138	0.6781	0.721	0.7413	0.8284	0.7705	0.819	0.8465	0.9356	0.9511	0.9375	0.9642	1.0193	1.0248	1.071	1.0385	1.0604	0.9886	1.0833	1.0779	1.1635	1.084	1.0889	1.1431	1.0559	1.0888
3610 YFP	0.1298	0.1506	0.1551	0.1254	0.1506	0.1103	0.0808	0.1242	0.1471	0.1399	0.19	0.1198	0.2712	0.2313	0.2318	0.2693	0.2775	0.2394	0.2649	0.2936	0.3044	0.341	0.3666	0.4183	0.4461	0.5136	0.5668	0.6577	0.6288	0.6423	0.7447	0.7931	0.8053	0.8153	0.8724	0.9184	0.898	0.977	0.9508	0.9877	1.0413	1.1032	1.0303	1.0156	1.0746	1.0332	1.0923	1.0351	1.0753
dhag	0.119	0.1551	0.1483	0.1466	-0.0146	0.1144	0.1086	0.1161	0.1689	0.1254	0.1767	0.1297	0.2543	0.2907	0.2843	0.3243	0.3032	0.3406	0.3787	0.4783	0.5457	0.6013	0.6733	0.7459	0.8466	0.8844	0.9338	0.9759	0.9641	0.998	1.0771	1.1069	1.1536	1.1719	1.1909	1.2142	1.2552	1.2657	1.2524	1.2709	1.2215	1.3226	1.2564	1.2671	1.2777	1.2247	1.2753	1.2402	1.2581
dhag YFP	0.112	0.146	0.1566	0.1326	0.1594	0.1305	0.1328	0.1251	0.1804	0.1542	0.1981	0.1798	0.249	0.2858	0.3146	0.3662	0.3876	0.406	0.4796	0.5872	0.6682	0.7083	0.7939	0.865	0.9499	0.9955	1.0387	1.0754	1.0692	1.1142	1.1711	1.1753	1.2199	1.2089	1.2422	1.277	1.3013	1.2914	1.266	1.2802	1.275	1.3045	1.3337	1.3177	1.2743	1.255	1.2896	1.2533	1.2718
dsinR	0.1242	0.1401	0.1582	0.135	0.161	0.1169	0.1518	0.1925	0.23	0.2566	0.2389	0.2874	0.3605	0.4226	0.4144	0.4732	0.5195	0.5484	0.6808	0.7418	0.8382	0.8836	0.8651	0.9635	0.9948	1.0424	1.1216	1.1444	1.1596	1.151	1.1856	1.2336	1.2211	1.299	1.29	1.2864	1.326	1.3379	1.2854	1.3099	1.4218	1.3849	1.394	1.347	1.3776	1.3507	1.3206	1.2937	1.3316
dsinR YFP	0.1094	0.1207	0.1417	0.1084	0.1394	0.1112	0.1086	0.1326	0.204	0.1508	0.1894	0.1596	0.3082	0.3816	0.3946	0.5121	0.5392	0.6299	0.6203	0.622	0.6901	0.5685	0.5842	0.6965	0.6254	0.5887	0.5725	0.5597	0.4064	0.4241	0.4428	0.3997	0.4592	0.3841	0.3812	0.4009	0.3709	0.3948	0.3487	0.3776	0.4156	0.4025	0.4486	0.3986	0.3539	0.372	0.3978	0.3126	0.4186
WTWS1 YFP	0.1103	0.1315	0.1489	0.1204	0.1333	0.1133	0.1436	0.137	0.1918	0.1766	0.1764	0.1622	0.2806	0.2909	0.3038	0.3422	0.3493	0.4	0.4225	0.5442	0.5994	0.5587	0.6282	0.6857	0.786	0.7922	0.7314	0.8193	0.7568	0.762	0.7286	0.831	0.6539	0.6166	0.6204	0.6342	1.1213	1.0221	1.0591	0.9455	1.0603	0.9328	0.9031	0.9508	0.9292	0.8225	0.7237	0.8055	0.7906
WTWS8 YFP	0.1206	0.1208	0.1498	0.1163	0.1455	0.1618	0.1218	0.1334	0.1853	0.1855	0.224	0.2093	0.3336	0.3062	0.3439	0.3636	0.399	0.4618	0.4695	0.5742	0.7001	0.6734	0.667	0.6654	0.7776	0.7526	0.8464	0.8968	0.8674	0.8431	0.7026	0.711	0.8327	0.8216	0.7571	0.7253	0.7052	0.7075	0.6537	0.6989	1.2091	1.1122	1.4429	1.3943	1.2235	1.0566	1.2933	1.2485	1.2562
dhagWS2 YFP	0.1196	0.1124	0.1211	0.1386	0.1403	0.1263	0.1211	0.1383	0.1704	0.1865	0.1666	0.1838	0.3241	0.3087	0.3427	0.3734	0.4712	0.4879	0.5444	0.6144	0.6123	0.6529	0.6489	0.6829	0.752	0.7182	0.6664	0.6958	0.5822	0.5541	0.6104	0.6099	1.2641	1.2098	1.107	1.2155	1.2105	1.172	1.0932	1.0207	1.1166	1.0711	1.103	1.027	1.0252	1.0504	0.9145	0.7892	0.8952
dhagWS9 YFP	0.1307	0.1229	0.1215	0.1305	0.1369	0.1276	0.1177	0.129	0.2085	0.1985	0.1998	0.198	0.3471	0.2722	0.3534	0.328	0.3682	0.4344	0.3769	0.4422	0.4845	0.5345	0.4836	0.4921	0.5511	0.5527	0.4976	0.5345	0.4083	0.3954	0.3759	0.3735	0.779	0.8061	0.9325	0.6035	0.9835	0.9803	0.9053	1.0512	1.1805	0.9246	0.9491	0.9299	0.8783	0.887	0.8747	0.8909	0.8496
3610	0.1449	0.1238	0.1182	0.1573	0.137	0.1467	0.1313	0.1226	0.194	0.2325	0.2589	0.1695	0.2836	0.2537	0.2925	0.3461	0.3596	0.307	0.3537	0.4113	0.4738	0.5436	0.6084	0.6799	0.7735	0.8153	0.8269	0.9455	0.8515	0.8836	0.9499	0.9838	1.0135	1.0412	1.0846	1.1997	1.253	1.2751	1.2936	1.2721	1.3133	1.2866	1.1954	1.2161	1.1919	1.2064	1.1616	1.1372	1.1705
3610 YFP	0.1443	0.1266	0.1366	0.1594	0.123	0.1254	0.1347	0.1301	0.2047	0.1864	0.1787	0.1664	0.2686	0.2101	0.2326	0.2628	0.2706	0.2857	0.2528	0.3049	0.3319	0.3699	0.3708	0.481	0.5356	0.6275	0.6237	0.6857	0.6592	0.7024	0.8301	0.8854	0.9104	0.9242	0.9728	0.9966	0.9902	1.0108	1.1102	1.2142	1.2589	1.2644	1.2809	1.2884	1.3263	1.2915	1.2677	1.2368	1.2594
dhag	0.1362	0.1217	0.1342	0.1221	0.1545	0.1232	0.1215	0.1491	0.1779	0.1754	0.1946	0.1927	0.3004	0.2756	0.3237	0.3452	0.3819	0.4244	0.4223	0.4864	0.5554	0.6314	0.6782	0.8157	0.8753	0.9479	0.9912	1.0357	1.0219	1.0737	1.1544	1.2118	1.2316	1.2494	1.2914	1.3051	1.2886	1.3063	1.3449	1.3607	1.3825	1.379	1.3571	1.3642	1.3705	1.3745	1.3278	1.2805	1.3567
dhag YFP	0.1395	0.131	0.1503	0.1582	0.1766	0.1605	0.149	0.1753	0.2179	0.2179	0.2233	0.2225	0.3425	0.3042	0.3669	0.4028	0.4315	0.4715	0.5175	0.5886	0.6854	0.7684	0.8083	0.9392	0.9873	1.0219	1.0328	1.0667	1.0471	1.0633	1.1359	1.1896	1.2376	1.2425	1.2609	1.2576	1.3015	1.3079	1.3195	1.348	1.3846	1.3943	1.3983	1.3867	1.3709	1.3025	1.3418	1.3195	1.3578
dsinR	0.1403	0.141	0.1571	0.1755	0.1656	0.1896	0.1798	0.1892	0.2379	0.2633	0.272	0.2853	0.42	0.4106	0.4566	0.4576	0.5452	0.6183	0.6554	0.7498	0.7983	0.8765	0.9243	0.9658	1.0357	1.0915	1.1128	1.1875	1.1834	1.1999	1.2765	1.307	1.3449	1.3588	1.3598	1.3458	1.3703	1.4173	1.3915	1.4152	1.4177	1.4559	1.4495	1.444	1.4215	1.3454	1.4015	1.3595	1.3972
dsinR YFP	0.1231	0.112	0.1508	0.1179	0.1454	0.1562	0.1288	0.1794	0.1919	0.2346	0.2415	0.2033	0.4438	0.4433	0.5267	0.5585	0.5135	0.6257	0.629	0.6193	0.589	0.5671	0.5246	0.5525	0.6005	0.577	0.5702	0.5331	0.4584	0.438	0.5754	0.499	0.6203	0.5807	0.5251	0.509	0.6189	0.492	0.4847	0.5761	0.5284	0.5328	0.519	0.5234	0.5466	0.4676	0.4831	0.5601	0.4996
WTWS1 YFP	0.1422	0.1176	0.1611	0.1514	0.172	0.1154	0.1487	0.1539	0.1588	0.1977	0.2027	0.1688	0.281	0.3109	0.3356	0.3239	0.3847	0.4291	0.4358	0.6293	0.6439	0.5991	0.702	0.7354	0.8447	0.9029	0.8783	0.9599	0.8055	0.9311	0.9181	0.8976	0.8832	0.8275	0.7913	0.7099	0.7231	0.7209	0.7578	0.6636	0.6839	0.7462	0.7153	0.6875	0.6494	0.5851	0.6943	0.9896	1.1194
WTWS8 YFP	0.1308	0.1397	0.1611	0.1608	0.1741	0.1189	0.1476	0.1814	0.1412	0.23	0.2	0.2065	0.2936	0.2971	0.2928	0.3375	0.355	0.321	0.3922	0.4419	0.4894	0.5464	0.553	0.6049	0.6738	0.7032	0.6988	0.7372	0.644	0.6647	0.7051	0.7209	0.7488	0.733	0.7289	0.725	0.7597	0.7289	0.7674	0.7543	0.7696	0.763	0.8492	0.863	0.8368	0.845	0.8396	0.9091	0.8084
dhagWS2 YFP	0.1308	0.1131	0.1275	0.1509	0.1307	0.1149	0.1156	0.1414	0.1164	0.1833	0.1843	0.3691	0.4173	0.307	0.2898	0.3805	0.4025	0.469	0.4632	0.481	0.5705	0.6117	0.609	0.6195	0.6666	0.6992	0.674	0.6903	0.5826	0.5581	0.6244	0.6311	0.6174	0.5591	0.8208	0.6604	0.8899	0.4914	1.0043	0.976	0.9913	0.9797	0.9234	1.1031	1.1088	1.0742	1.0303	1.1095	1.0327
dhagWS9 YFP	0.1209	0.1281	0.1346	0.1204	0.1489	0.129	0.1146	0.1184	0.181	0.1829	0.1924	0.1565	0.3354	0.3278	0.3889	0.3723	0.4732	0.4611	0.4595	0.5516	0.5193	0.543	0.681	0.7194	0.698	0.6883	0.7038	0.6314	0.5332	0.5328	0.5572	0.5299	0.6539	0.5333	0.6002	0.7692	1.1689	1.0247	1.0248	0.8089	0.8802	1.116	0.8853	1.1459	0.869	1.1071	1.0938	1.073	0.891
3610	0.1498	0.1316	0.1621	0.1594	0.1643	0.1657	0.1363	0.1251	0.1879	0.1888	0.2137	0.161	0.2805	0.2974	0.3067	0.2992	0.3205	0.3252	0.3858	0.4113	0.5025	0.5414	0.5777	0.703	0.8056	0.773	0.8342	0.8966	0.8505	0.917	0.9498	0.9984	1.0222	1.0335	1.1233	1.1711	1.1723	1.2817	1.2436	1.2712	1.2941	1.3192	1.2563	1.2827	1.2346	1.1919	1.1844	1.1309	1.2174
3610 YFP	0.1516	0.1358	0.1577	0.1244	0.1317	0.1308	0.1529	0.1636	0.1729	0.1782	0.1798	0.1412	0.2351	0.2551	0.2327	0.2438	0.2192	0.2545	0.2539	0.2984	0.3487	0.3861	0.3356	0.4599	0.5538	0.6232	0.6268	0.7006	0.6888	0.7641	0.8388	0.8785	0.8862	0.9421	0.9463	1.0466	1.0563	1.1638	1.1785	1.2634	1.2842	1.3347	1.293	1.3261	1.3127	1.2993	1.2615	1.2807	1.2867
dhag	0.1486	0.1375	0.1583	0.1373	0.1587	0.1492	0.1483	0.1652	0.2019	0.1683	0.1968	0.166	0.2832	0.3171	0.32	0.3401	0.3693	0.3948	0.4121	0.4811	0.5827	0.6396	0.7131	0.7967	0.9016	0.9647	0.968	1.0422	0.995	1.0564	1.1452	1.1893	1.1966	1.2295	1.2468	1.3013	1.3202	1.3748	1.3332	1.3091	1.3731	1.4029	1.4194	1.382	1.3467	1.376	1.3143	1.3454	1.337
dhag YFP	0.1538	0.1422	0.1639	0.1434	0.1799	0.1624	0.1648	0.1789	0.2248	0.2049	0.2028	0.2061	0.3298	0.3594	0.328	0.3901	0.4086	0.4949	0.5014	0.5499	0.6666	0.753	0.8657	0.9357	1.0101	1.0616	1.0608	1.1375	1.1153	1.1638	1.2234	1.2822	1.2863	1.316	1.3383	1.3937	1.3973	1.4456	1.407	1.3812	1.4467	1.4804	1.4741	1.4691	1.4682	1.4269	1.3725	1.4176	1.4217
dsinR	0.1598	0.1386	0.1678	0.1453	0.1884	0.163	0.1899	0.2049	0.2458	0.2474	0.2563	0.2715	0.4009	0.4375	0.4049	0.4706	0.4964	0.6164	0.6271	0.6849	0.8004	0.8676	0.9532	0.9975	1.0561	1.1057	1.1226	1.1894	1.1634	1.2056	1.28	1.3316	1.3681	1.3322	1.3594	1.4025	1.4144	1.4551	1.4148	1.4001	1.4552	1.4835	1.4835	1.4421	1.4461	1.4456	1.3857	1.4189	1.4289
dsinR YFP	0.135	0.1224	0.1427	0.0993	0.1507	0.1328	0.1487	0.1546	0.2182	0.1739	0.2057	0.2423	0.4931	0.4926	0.4105	0.4937	0.493	0.6234	0.5271	0.5397	0.5358	0.5689	0.4834	0.5118	0.543	0.4583	0.4763	0.4648	0.3429	0.4227	0.4527	0.4074	0.4574	0.2979	0.3535	0.381	0.4589	0.4555	0.4206	0.3835	0.4399	0.4371	0.4994	0.4177	0.3514	0.4697	0.3418	0.4286	0.4233
WTWS1 YFP	0.1468	0.1387	0.1546	0.1358	0.1681	0.1394	0.1516	0.1617	0.2056	0.1857	0.2071	0.1966	0.311	0.3281	0.2896	0.3584	0.3825	0.4459	0.4369	0.4637	0.4939	0.62	0.7918	0.8436	0.9439	0.9031	0.8847	0.868	0.862	0.8031	0.8129	0.9105	0.7221	0.697	0.902	1.036	0.7689	0.8795	0.7263	0.5912	0.8925	1.0296	1.0836	0.8891	0.9356	0.9557	0.8685	0.7436	0.7596
WTWS8 YFP	0.1488	0.1365	0.1547	0.1377	0.1719	0.1473	0.1496	0.1622	0.209	0.1953	0.2099	0.2023	0.3051	0.3054	0.2504	0.3732	0.3986	0.4508	0.4125	0.4954	0.5465	0.5947	0.6391	0.6755	0.749	0.7891	0.7571	0.7515	0.689	0.6878	0.6847	0.6522	0.6245	0.5603	0.5696	0.5261	0.5254	0.6628	0.5566	0.5538	0.6311	0.6546	0.6543	1.006	1.0339	1.0457	0.9998	1.0182	0.9398
dhagWS2 YFP	0.15	0.131	0.1462	0.1238	0.1649	0.1435	0.139	0.152	0.1919	0.1786	0.1949	0.2212	0.3085	0.3239	0.4948	0.4766	0.3951	0.4988	0.4764	0.4571	0.5246	0.5277	0.6135	0.6049	0.6449	0.6939	0.6802	0.6795	0.5713	0.5895	0.6283	0.591	0.5683	0.5012	0.5382	0.4802	0.5846	1.053	0.6918	0.7432	0.9023	0.729	0.9282	0.8308	0.7824	0.8978	0.8749	0.9293	0.7453
dhagWS9 YFP	0.1524	0.1418	0.1538	0.1283	0.1686	0.1445	0.1439	0.1695	0.1956	0.1904	0.1987	0.2193	0.3477	0.3364	0.3343	0.4018	0.4968	0.4401	0.4192	0.4677	0.5021	0.5211	0.6673	0.7259	0.7376	0.6579	0.6154	0.7306	0.6105	0.5939	0.5617	0.5919	0.5109	0.5139	0.4975	0.4988	0.5262	0.8279	0.9358	0.9919	0.8678	0.9951	0.8504	0.875	0.7724	0.8132	0.7281	0.831	0.7154
3610	0.1494	0.1784	0.1662	0.1511	0.168	0.1611	0.1335	0.1667	0.2033	0.2003	0.1931	0.1914	0.2909	0.3149	0.3023	0.314	0.3184	0.3772	0.3699	0.4617	0.5431	0.5574	0.7035	0.7337	0.7868	0.806	0.8728	0.9194	0.8782	0.9345	1.0127	1.0164	1.0358	1.0823	1.1186	1.1196	1.2449	1.279	1.2378	1.2018	1.3017	1.3296	1.3249	1.254	1.1782	1.2607	1.1653	1.1919	1.1727
3610 YFP	0.1462	0.1744	0.16	0.1472	0.1657	0.1466	0.1203	0.149	0.1854	0.1773	0.1745	0.1649	0.2539	0.2181	0.2399	0.2547	0.2358	0.2798	0.2476	0.2982	0.3478	0.3457	0.4293	0.4661	0.5277	0.5863	0.66	0.6934	0.7098	0.7689	0.8451	0.8904	0.9053	0.9508	0.9877	1.038	1.1161	1.1986	1.233	1.1841	1.2603	1.2793	1.3086	1.2837	1.2834	1.2915	1.2447	1.2438	1.2229
dhag	0.1496	0.1756	0.1613	0.1487	0.1514	0.1423	0.1288	0.1589	0.2011	0.1949	0.2015	0.1909	0.2951	0.2805	0.3151	0.3552	0.3618	0.427	0.4298	0.4973	0.5676	0.5853	0.7357	0.7979	0.8843	0.9252	0.9767	1.0278	1.0123	1.0758	1.1243	1.1929	1.193	1.2234	1.2572	1.2827	1.2941	1.3672	1.3516	1.3354	1.3986	1.4072	1.4186	1.3776	1.3564	1.3682	1.3469	1.3497	1.3252
dhag YFP	0.1541	0.1783	0.1679	0.161	0.161	0.1395	0.1394	0.1826	0.2244	0.2293	0.2334	0.2279	0.3368	0.3144	0.3579	0.4163	0.4203	0.4957	0.5096	0.5987	0.6775	0.7317	0.8597	0.9403	0.9816	1.0049	1.0421	1.0787	1.0581	1.1199	1.1569	1.2091	1.2394	1.2485	1.3111	1.3368	1.3423	1.3922	1.3896	1.355	1.4257	1.441	1.4356	1.388	1.384	1.3948	1.3667	1.3861	1.3719
dsinR	0.1592	0.1794	0.1786	0.1717	0.1596	0.1737	0.1644	0.1977	0.2498	0.2655	0.2742	0.2842	0.4061	0.4254	0.4583	0.5026	0.5253	0.6187	0.6442	0.7311	0.8068	0.8724	0.9598	1.0146	1.0563	1.1258	1.1393	1.192	1.1829	1.235	1.2782	1.3218	1.3374	1.3413	1.348	1.3817	1.4013	1.446	1.429	1.4083	1.4706	1.4895	1.4906	1.4517	1.4385	1.4535	1.3982	1.4275	1.416
dsinR YFP	0.136	0.1558	0.1643	0.1533	0.1455	0.1438	0.1142	0.181	0.1761	0.1532	0.2347	0.2496	0.4173	0.4333	0.3459	0.4179	0.4872	0.4854	0.4952	0.5092	0.469	0.4929	0.4625	0.5156	0.4209	0.405	0.3649	0.3781	0.3789	0.4245	0.4302	0.3787	0.5005	0.4873	0.3781	0.4438	0.3816	0.477	0.4816	0.3535	0.4208	0.468	0.4304	0.562	0.3935	0.5625	0.3362	0.3771	0.3738
WTWS1 YFP	0.153	0.1621	0.1572	0.1533	0.1626	0.1237	0.1423	0.1624	0.2046	0.196	0.2076	0.2013	0.3062	0.3117	0.3088	0.3443	0.3663	0.4364	0.4465	0.5597	0.4982	0.9344	0.7933	0.6403	0.9193	0.6641	0.9367	0.7249	0.8913	0.8772	0.862	0.8281	0.7717	0.7038	0.6711	0.8971	0.758	0.7664	0.7854	0.7994	1.1755	1.0707	1.02	0.9764	1.0067	1.0466	1.0137	1.0805	1.0926
WTWS8 YFP	0.1547	0.1621	0.1572	0.1463	0.1688	0.1433	0.1458	0.1672	0.2054	0.2015	0.2139	0.2017	0.314	0.2946	0.229	0.3124	0.3692	0.4494	0.4371	0.4977	0.5374	0.5863	0.6277	0.6501	0.6706	0.6808	0.7107	0.7184	0.6055	0.6169	0.6257	0.638	0.5535	0.4823	0.5663	0.5452	0.9783	1.0617	0.7082	1.2191	1.1654	1.1134	1.1923	1.2629	0.9174	0.965	1.1706	0.8997	1.0521
dhagWS2 YFP	0.1507	0.1495	0.153	0.1311	0.1652	0.1442	0.1408	0.151	0.1942	0.1703	0.2073	0.2035	0.3307	0.3151	0.325	0.4651	0.4821	0.5498	0.4486	0.5362	0.5545	0.6207	0.6544	0.6581	0.6855	0.6909	0.672	0.671	0.5953	0.6248	0.6414	0.6319	0.6524	0.5105	0.6429	0.3843	0.5029	0.5519	0.5894	0.5747	0.7534	0.7112	0.7016	0.805	0.7958	0.8605	0.8192	0.7416	0.7652
dhagWS9 YFP	0.1541	0.1407	0.1518	0.129	0.1651	0.1555	0.1417	0.1576	0.1913	0.1759	0.2002	0.1897	0.3281	0.3251	0.2901	0.3698	0.3854	0.48	0.4687	0.5047	0.5308	0.6189	0.6954	0.8194	0.806	0.7934	0.8404	0.8285	0.7745	0.7998	0.8149	0.7655	0.9928	0.8932	0.9594	0.884	0.9243	0.7652	1.088	1.0722	1.054	1.0882	1.0525	1.042	1.0785	1.0591	1.0389	0.9916	0.9294
3610	0.1431	0.1763	0.1614	0.1478	0.1632	0.1522	0.1387	0.1701	0.1936	0.1891	0.1982	0.1882	0.2714	0.2489	0.2753	0.3276	0.2891	0.3396	0.3367	0.4307	0.4748	0.4987	0.6492	0.6997	0.7862	0.8157	0.8641	0.9272	0.8538	0.9221	0.9833	0.9618	1.0625	1.0174	1.0813	1.0673	1.1926	1.302	1.2814	1.2331	1.3457	1.3301	1.3343	1.2566	1.2358	1.2554	1.1524	1.1024	1.1377
3610 YFP	0.1462	0.1762	0.1608	0.149	0.1565	0.1372	0.1123	0.1551	0.1867	0.1876	0.1763	0.1815	0.2506	0.2109	0.2255	0.2513	0.2261	0.2814	0.2321	0.3008	0.3394	0.334	0.415	0.4416	0.5115	0.5473	0.647	0.7071	0.6748	0.7432	0.8054	0.8501	0.8948	0.8813	0.9388	0.9671	0.9874	1.1095	1.0909	1.1637	1.2589	1.2875	1.3157	1.2814	1.3036	1.3087	1.2915	1.2342	1.2517
dhag	0.1459	0.1783	0.1604	0.1522	0.158	0.1309	0.1194	0.1627	0.1963	0.1914	0.1977	0.1866	0.3025	0.2639	0.3016	0.3443	0.3565	0.3976	0.3967	0.4838	0.5613	0.6001	0.7165	0.7825	0.869	0.9047	0.9594	1.0513	1	1.072	1.0945	1.1599	1.1808	1.1881	1.2418	1.2613	1.2713	1.358	1.3184	1.2823	1.3619	1.3767	1.3869	1.3553	1.3441	1.3482	1.2955	1.2883	1.3231
dhag YFP	0.1498	0.1852	0.1705	0.16	0.1732	0.1564	0.1365	0.1807	0.2202	0.2227	0.2305	0.2263	0.3301	0.3092	0.3499	0.3995	0.4124	0.4663	0.485	0.5886	0.6726	0.7318	0.8563	0.9244	0.996	1.0321	1.0756	1.1477	1.1156	1.179	1.2176	1.2692	1.282	1.3032	1.3425	1.3623	1.3711	1.443	1.41	1.3758	1.4422	1.4529	1.4612	1.4182	1.4098	1.4224	1.3777	1.3561	1.3942
dsinR	0.1564	0.1894	0.175	0.1678	0.1807	0.1706	0.1472	0.1989	0.2408	0.2604	0.2746	0.2826	0.4016	0.3952	0.4407	0.4885	0.5173	0.5818	0.6137	0.7173	0.8079	0.8448	0.9366	0.9804	1.0501	1.0846	1.1298	1.2053	1.1638	1.2216	1.2637	1.3039	1.3125	1.3267	1.3612	1.3922	1.3702	1.4412	1.4127	1.3929	1.4516	1.4563	1.472	1.4315	1.4321	1.4347	1.3911	1.3631	1.4093
dsinR YFP	0.1299	0.1744	0.1678	0.1406	0.1445	0.1233	0.1094	0.1561	0.2005	0.1696	0.1907	0.2001	0.3922	0.4343	0.4867	0.469	0.5434	0.6453	0.4465	0.6095	0.6116	0.5998	0.5373	0.4944	0.5085	0.5007	0.4125	0.4432	0.4601	0.3686	0.443	0.4988	0.4797	0.4745	0.4564	0.4755	0.4052	0.5406	0.508	0.3998	0.5244	0.536	0.5069	0.4287	0.5154	0.4037	0.4026	0.4684	0.4157
WTWS1 YFP	0.1462	0.18	0.1659	0.156	0.1678	0.1307	0.1196	0.1621	0.1771	0.1974	0.2052	0.2001	0.3007	0.2796	0.2993	0.345	0.3492	0.4141	0.4159	0.4861	0.5403	0.6802	0.6492	0.7116	0.8012	0.8027	0.9256	0.8769	0.8935	0.9042	0.8814	0.854	0.7944	0.7291	0.7576	0.7025	0.6956	0.6727	0.628	0.5566	0.8236	0.8375	0.9987	0.697	1.0181	0.9897	0.9803	1.2722	1.0139
WTWS8 YFP	0.1456	0.1844	0.1641	0.1566	0.1715	0.1328	0.1225	0.1632	0.1795	0.2094	0.222	0.2013	0.2909	0.2633	0.2801	0.2993	0.2962	0.3764	0.3989	0.4648	0.5198	0.551	0.5885	0.6254	0.6853	0.6827	0.6909	0.7167	0.6605	0.641	0.7151	0.6087	0.5701	0.5443	0.5808	0.6141	0.6961	0.7081	0.6352	0.5664	0.8567	0.6532	0.6497	0.8269	0.5417	0.7047	0.7128	0.7167	0.73
dhagWS2 YFP	0.1413	0.1726	0.1556	0.1451	0.1585	0.127	0.1075	0.1559	0.1592	0.1974	0.1931	0.2152	0.3074	0.2862	0.326	0.3446	0.4483	0.4494	0.3942	0.4573	0.4996	0.5313	0.5986	0.6267	0.7046	0.6806	0.6815	0.7506	0.6601	0.631	0.633	0.6417	0.607	0.5763	0.5882	0.6534	0.6118	0.7132	0.5778	0.5381	0.7121	0.9504	0.9643	0.999	1.0059	0.9882	1.0019	0.9987	1.0269
dhagWS9 YFP	0.1523	0.1778	0.1642	0.1523	0.1648	0.1293	0.1254	0.1499	0.1757	0.1882	0.191	0.2057	0.3001	0.2898	0.3461	0.4338	0.5432	0.4348	0.4588	0.4842	0.5685	0.6096	0.6658	0.7272	0.7901	0.7934	0.7182	0.7786	0.6732	0.6267	0.6213	0.647	0.5462	0.5659	0.5143	0.534	0.5135	0.5872	0.4725	0.6271	0.6602	0.5356	0.5979	0.7311	0.6383	0.5643	0.6021	0.8313	0.8213
3610	0.1566	0.1904	0.1702	0.1571	0.1792	0.1382	0.148	0.1814	0.2104	0.2109	0.1981	0.1776	0.2688	0.2833	0.2812	0.2976	0.309	0.3495	0.3311	0.3838	0.453	0.5158	0.5987	0.6106	0.7334	0.7643	0.8137	0.8914	0.8615	0.8659	0.9285	0.9571	0.9651	1.046	1.0561	1.1746	1.1524	1.1593	1.1401	1.1743	1.2613	1.2799	1.3236	1.212	1.2514	1.1927	1.2157	1.1856	1.1974
3610 YFP	0.145	0.1809	0.1627	0.1525	0.1669	0.1283	0.1156	0.1516	0.1794	0.1594	0.1639	0.144	0.2283	0.203	0.2273	0.2514	0.2286	0.2465	0.1981	0.2729	0.3097	0.3239	0.398	0.4117	0.4842	0.5114	0.5875	0.6714	0.6662	0.6949	0.7679	0.8435	0.8635	0.8949	0.8996	0.9748	0.9808	1.0343	1.0714	1.0702	1.2249	1.265	1.2937	1.2569	1.2537	1.2711	1.2946	1.2927	1.268
dhag	0.146	0.1818	0.1641	0.1546	0.1651	0.1346	0.1131	0.1619	0.1931	0.1757	0.1859	0.1729	0.2603	0.2631	0.3057	0.3383	0.3452	0.392	0.3878	0.4607	0.5366	0.5904	0.6931	0.7595	0.8615	0.9108	0.9558	1.0269	1.0142	1.0361	1.0878	1.1533	1.1759	1.204	1.2257	1.3169	1.2667	1.3288	1.3219	1.3291	1.3646	1.3609	1.3742	1.321	1.3155	1.3269	1.3305	1.3573	1.3206
dhag YFP	0.1552	0.1892	0.1733	0.1644	0.1748	0.1609	0.1357	0.184	0.2173	0.2102	0.219	0.222	0.3145	0.2955	0.3502	0.398	0.4121	0.4593	0.4521	0.563	0.6488	0.7173	0.8369	0.8992	0.9886	1.0212	1.0631	1.1314	1.1114	1.1522	1.1985	1.2474	1.2865	1.303	1.3351	1.4031	1.3614	1.4031	1.3958	1.409	1.4423	1.414	1.4467	1.3775	1.3764	1.3881	1.3889	1.4133	1.4197
dsinR	0.1621	0.1944	0.1799	0.1754	0.1794	0.1719	0.1522	0.2009	0.2393	0.2509	0.2778	0.2658	0.376	0.3858	0.448	0.4933	0.5208	0.5801	0.5839	0.6881	0.7872	0.8357	0.9271	0.9665	1.0385	1.0655	1.1032	1.1829	1.1584	1.1928	1.2324	1.264	1.2979	1.3144	1.3471	1.4037	1.3668	1.416	1.3981	1.4049	1.4399	1.4359	1.4464	1.3806	1.3858	1.3943	1.4022	1.4208	1.437
dsinR YFP	0.1309	0.1665	0.1517	0.1542	0.1669	0.1282	0.1466	0.1403	0.2256	0.1583	0.1576	0.3126	0.431	0.3746	0.4386	0.488	0.5816	0.6044	0.5767	0.4742	0.5223	0.5357	0.5855	0.514	0.6016	0.5246	0.4536	0.4901	0.4155	0.3593	0.3879	0.3746	0.3672	0.3658	0.356	0.3938	0.3336	0.3956	0.3459	0.3431	0.3796	0.3688	0.3728	0.3292	0.3033	0.33	0.3163	0.3361	0.3596
WTWS1 YFP	0.1479	0.1782	0.167	0.1525	0.1573	0.1415	0.1247	0.159	0.1908	0.1886	0.196	0.1895	0.2896	0.2453	0.3093	0.3587	0.3589	0.411	0.3948	0.4786	0.6137	0.6267	0.7124	0.7839	0.8323	0.8062	0.8295	0.9868	0.8969	0.8323	0.969	0.811	0.7656	0.7598	0.6862	0.7382	0.6588	0.703	0.6225	0.7225	0.7002	0.7851	0.8088	0.6657	0.7978	1.0734	1.0265	0.8543	1.033
WTWS8 YFP	0.156	0.186	0.1714	0.1573	0.1679	0.139	0.1312	0.1683	0.1976	0.2021	0.2099	0.2051	0.3095	0.2577	0.3034	0.3116	0.391	0.4292	0.4215	0.4848	0.5686	0.5915	0.6181	0.635	0.6352	0.6622	0.6754	0.7108	0.6316	0.5896	0.5706	0.5625	0.5404	0.5051	0.5018	1.1401	0.5292	0.8882	0.8396	0.7929	0.85	0.859	0.8431	0.7445	0.7401	0.7559	0.7173	0.8227	0.7238
dhagWS2 YFP	0.1489	0.1709	0.1551	0.1451	0.1559	0.123	0.1323	0.1508	0.1649	0.1808	0.1979	0.1724	0.284	0.2752	0.3499	0.3653	0.381	0.5426	0.554	0.5054	0.6367	0.6249	0.6719	0.631	0.6849	0.6402	0.6712	0.6716	0.5657	0.6081	0.6359	0.5513	0.7404	0.5776	0.6458	0.7106	0.6265	0.7057	0.5418	0.6226	1.203	1.2367	1.2428	1.1515	1.1816	1.1741	1.1681	1.1891	1.1913
dhagWS9 YFP	0.1506	0.1775	0.1621	0.1525	0.1637	0.1277	0.13	0.1537	0.1993	0.1901	0.2149	0.2053	0.2935	0.2848	0.3486	0.3807	0.3859	0.4553	0.4486	0.5026	0.5392	0.5224	0.5594	0.588	0.6265	0.558	0.5925	0.6328	0.4939	0.5398	0.4901	0.4598	0.4732	0.5317	0.4259	0.4703	0.6143	0.61	0.5885	0.8844	1.0534	0.7711	0.9904	0.9483	1.0603	0.9229	1.0553	0.9698	0.9543
YFP50
3610	1274	1270	1273	1267	1263	1253	1259	1215	1229	1242	1197	1203	1194	1179	1202	1168	1183	1142	1093	1105	1123	1094	1097	1078	1010	1045	1028	992	990	958	926	913	904	901	873	901	870	893	839	880	893	876	885	853	874	871	877	904	875
3610 YFP	1341	1327	1333	1327	1328	1338	1342	1311	1341	1326	1338	1313	1326	1311	1308	1291	1286	1292	1287	1288	1285	1293	1321	1338	1320	1329	1335	1333	1408	1406	1406	1417	1391	1450	1391	1433	1333	1402	1376	1450	1439	1458	1409	1419	1397	1372	1386	1528	1408
dhag	1290	1301	1299	1297	1303	1301	1298	1276	1303	1291	1284	1271	1269	1269	1264	1245	1240	1211	1213	1185	1170	1145	1110	1105	1069	1055	1045	1002	991	985	965	960	956	952	959	952	930	941	958	971	978	978	983	980	952	961	971	980	981
dhag YFP	1281	1272	1274	1283	1264	1280	1281	1264	1274	1261	1264	1245	1246	1234	1229	1209	1209	1184	1177	1157	1149	1144	1134	1138	1150	1165	1117	1107	1118	1135	1146	1112	1151	1168	1180	1180	1171	1180	1214	1206	1196	1178	1234	1218	1212	1158	1158	1157	1146
dsinR	1211	1223	1226	1222	1215	1217	1226	1194	1223	1199	1199	1177	1187	1178	1189	1175	1157	1147	1130	1106	1084	1064	1051	1035	1013	1004	997	968	971	959	957	955	982	986	990	987	975	981	956	995	1017	1030	1024	1027	1023	1013	1033	1048	1058
dsinR YFP	1346	1355	1358	1343	1371	1350	1357	1337	1390	1344	1375	1373	1489	1688	1807	2128	1967	2116	2354	2214	2441	2174	2257	2638	2488	2362	2286	2330	2475	3051	2635	2976	2963	3052	3117	3548	3649	3900	3580	3700	4066	4216	5109	4842	4085	5203	5287	4716	4383
WTWS1 YFP	1406	1401	1403	1397	1408	1422	1420	1406	1436	1433	1436	1445	1463	1494	1550	1583	1685	1782	1907	1996	2104	2108	2249	2280	2325	2492	2516	2594	2729	3056	2998	3545	2926	3146	3085	3835	4580	4446	4877	4536	4643	4523	4331	4847	4966	4754	4440	4811	4390
WTWS8 YFP	1353	1346	1360	1362	1348	1357	1357	1340	1373	1363	1390	1384	1418	1441	1507	1555	1646	1739	1848	1979	2094	2101	2152	2203	2279	2348	2435	2586	2821	2780	2830	2953	3146	3244	3209	3178	3299	3254	3334	3526	4969	5942	6496	6249	6024	4660	5934	6431	6632
dhagWS2 YFP	1366	1336	1363	1366	1354	1372	1365	1355	1371	1388	1403	1401	1466	1506	1530	1621	1752	1810	1905	1899	1912	2028	2098	2220	2229	2317	2258	2297	2531	2664	2772	2838	4452	4337	4202	4421	4135	4570	4401	4657	4319	4177	4758	4443	4419	5254	4449	3837	5078
dhagWS9 YFP	1424	1429	1429	1427	1419	1435	1428	1412	1441	1452	1477	1455	1586	1563	1609	1749	1736	1887	1864	1908	1901	2071	2125	2084	2151	2221	2170	2197	2349	2312	2497	2387	3263	3273	3834	3340	4187	4636	4547	4901	5606	4993	4845	5015	4955	4990	5154	5230	5242
3610	1404	1386	1380	1377	1368	1365	1375	1354	1366	1326	1377	1360	1359	1341	1307	1207	1230	1302	1235	1236	1229	1192	1175	1144	1090	1074	1051	1070	986	1024	1023	924	991	957	941	936	880	935	941	890	924	909	911	892	867	835	877	909	867
3610 YFP	1394	1395	1383	1383	1376	1387	1402	1384	1416	1393	1393	1368	1382	1384	1378	1355	1364	1359	1360	1335	1360	1354	1365	1379	1370	1411	1422	1383	1405	1496	1503	1421	1507	1450	1425	1442	1400	1443	1506	1512	1558	1591	1554	1563	1560	1509	1499	1629	1558
dhag	1373	1368	1390	1386	1397	1380	1393	1369	1402	1380	1367	1360	1366	1350	1353	1329	1325	1297	1290	1247	1230	1188	1186	1150	1126	1099	1087	1034	1040	1010	998	981	1002	982	979	963	963	949	962	1002	997	980	988	976	958	937	998	1002	1013
dhag YFP	1399	1410	1396	1417	1396	1408	1405	1399	1417	1411	1396	1369	1376	1362	1362	1337	1324	1299	1290	1271	1259	1259	1244	1254	1195	1226	1210	1217	1232	1279	1221	1185	1223	1262	1242	1227	1215	1259	1218	1246	1302	1243	1274	1238	1219	1181	1248	1235	1298
dsinR	1365	1337	1350	1344	1333	1334	1333	1329	1326	1305	1318	1302	1293	1275	1288	1257	1256	1229	1221	1178	1163	1152	1133	1115	1071	1070	1051	1019	1031	1027	1020	997	1018	1020	1016	991	1009	1008	1026	1008	1045	1064	1054	1047	1049	1044	1077	1073	1082
dsinR YFP	1432	1435	1443	1447	1446	1439	1466	1435	1475	1516	1547	1555	1751	1826	2013	2051	2043	2164	2185	2225	2315	2168	2346	2371	3337	2780	3385	3133	3549	3496	5329	4320	6551	6256	5769	6017	8274	6245	6179	8485	8958	6616	6851	7151	8697	7997	6897	10368	8994
WTWS1 YFP	1466	1468	1477	1486	1492	1502	1508	1489	1511	1518	1536	1528	1562	1604	1637	1680	1774	1867	2000	2138	2173	2180	2358	2408	2590	2685	2981	2917	3002	3104	3248	3138	3260	3537	3634	3630	3880	3865	4177	3622	4669	5494	4481	4150	4151	5068	4331	6467	8437
WTWS8 YFP	1488	1471	1475	1487	1490	1496	1493	1480	1514	1501	1509	1502	1540	1562	1596	1624	1663	1701	1759	1767	1833	1901	1948	2062	2066	2224	2212	2240	2304	2390	2474	2509	2617	2764	2879	2970	3035	3153	3462	3464	3671	3856	3965	4100	4107	4210	4369	5009	4644
dhagWS2 YFP	1481	1472	1495	1500	1490	1491	1499	1476	1514	1498	1587	1804	1613	1616	1661	1750	1873	1843	1930	2020	1994	2274	2257	2302	2469	2413	2570	2332	2545	2584	3383	2943	3999	2991	4667	4037	5369	4376	5966	6109	6263	6302	6159	6753	6872	6850	6987	7628	7280
dhagWS9 YFP	1462	1476	1477	1485	1477	1469	1491	1479	1548	1509	1577	1536	1575	1654	1711	1777	1871	1874	1984	2023	2126	2174	2256	2451	2435	2470	2718	2474	2598	2911	3246	2826	3436	3571	4307	3934	6683	6153	6526	5518	5976	7021	6107	6802	5642	6644	6850	7168	6583
3610	1385	1380	1382	1368	1375	1360	1377	1371	1388	1355	1373	1330	1349	1317	1344	1311	1315	1271	1264	1220	1248	1206	1155	1128	1122	1122	1081	1048	1025	1050	1010	999	992	983	964	939	941	927	942	959	958	971	943	941	947	910	968	966	971
3610 YFP	1326	1327	1337	1336	1343	1342	1342	1324	1353	1341	1358	1339	1344	1323	1341	1317	1328	1317	1314	1307	1312	1326	1316	1328	1326	1346	1346	1367	1387	1432	1418	1450	1439	1435	1394	1416	1407	1510	1464	1617	1558	1664	1516	1538	1508	1513	1733	1508	1561
dhag	1361	1360	1361	1352	1373	1365	1372	1340	1375	1363	1363	1342	1342	1325	1330	1291	1294	1284	1274	1237	1212	1190	1154	1137	1083	1081	1076	1020	1011	1009	998	974	968	988	961	920	928	941	957	976	968	974	976	976	972	935	988	969	962
dhag YFP	1377	1373	1397	1387	1366	1369	1397	1376	1395	1382	1384	1362	1363	1351	1342	1321	1302	1291	1273	1252	1242	1218	1216	1213	1173	1178	1205	1183	1199	1185	1206	1178	1230	1311	1298	1247	1251	1290	1261	1267	1271	1305	1300	1262	1253	1297	1269	1288	1312
dsinR	1357	1329	1340	1349	1349	1338	1347	1314	1345	1328	1328	1304	1295	1294	1281	1272	1262	1236	1219	1193	1173	1148	1136	1110	1080	1059	1045	1017	1030	1028	1025	968	1022	1009	1018	1018	994	1007	1012	1048	1049	1052	1049	1056	1032	1027	1072	1084	1075
dsinR YFP	1431	1459	1439	1433	1455	1481	1477	1455	1502	1498	1571	1622	1780	1790	2001	1922	2596	2337	2628	2260	2345	2166	2272	2349	2305	2313	2480	2646	2609	3087	3393	2979	3986	3374	3606	3627	5053	4809	5609	5924	6097	5213	6248	6092	5218	6594	6522	7004	7145
WTWS1 YFP	1490	1477	1480	1509	1510	1521	1535	1517	1538	1539	1555	1556	1575	1602	1658	1715	1784	1877	1962	2113	2125	2246	2406	2567	2718	2788	2927	3060	3370	2928	3071	3447	3307	3442	4248	5145	4581	4990	5542	4583	5811	6505	5087	4451	5380	5034	5517	5242	5213
WTWS8 YFP	1423	1401	1449	1441	1462	1451	1455	1440	1490	1470	1468	1460	1495	1517	1547	1631	1713	1791	1853	1967	2068	2141	2144	2262	2335	2408	2496	2528	2574	2587	2703	2675	2967	2895	3035	3133	3258	4137	4214	4046	4276	4026	4387	7333	7164	7231	7513	7466	8851
dhagWS2 YFP	1492	1441	1459	1490	1475	1465	1499	1460	1510	1524	1521	1530	1575	1636	1670	1727	1763	1806	1857	1976	1952	2039	2065	2197	2208	2375	2427	2394	2752	2687	3027	3059	2913	2897	3502	2850	4184	6461	4997	5482	6748	5130	7384	6424	6764	7480	7428	7915	6351
dhagWS9 YFP	1498	1517	1519	1512	1509	1501	1520	1517	1543	1572	1560	1563	1608	1649	1745	1792	1878	1924	1953	2019	2090	2091	2235	2383	2357	2440	2446	2538	2615	2744	2681	2738	2743	3052	2975	3078	3532	4091	4775	5026	4666	5002	4707	4727	5002	5066	5388	5753	5246
3610	1430	1421	1427	1422	1430	1424	1436	1393	1436	1423	1420	1390	1383	1395	1380	1358	1354	1312	1299	1290	1250	1226	1212	1185	1160	1134	1136	1105	1074	1062	1020	998	1024	990	996	954	954	942	971	968	935	958	933	913	939	880	976	910	918
3610 YFP	1412	1388	1393	1405	1395	1394	1400	1388	1406	1407	1381	1399	1401	1382	1381	1371	1385	1367	1367	1357	1356	1374	1383	1388	1387	1399	1400	1398	1412	1511	1477	1456	1550	1538	1538	1457	1493	1562	1582	1593	1633	1591	1642	1593	1566	1510	1544	1651	1721
dhag	1397	1403	1419	1418	1412	1409	1418	1392	1421	1405	1405	1389	1385	1382	1384	1364	1354	1330	1318	1262	1266	1230	1205	1174	1142	1116	1100	1068	1049	1036	1018	999	1004	1003	986	961	953	981	946	997	975	1002	986	980	967	934	976	987	997
dhag YFP	1359	1354	1387	1381	1379	1378	1385	1367	1381	1373	1359	1353	1344	1344	1342	1308	1294	1283	1276	1244	1232	1227	1191	1208	1202	1183	1200	1193	1215	1187	1184	1172	1211	1219	1245	1259	1207	1226	1221	1269	1288	1269	1231	1271	1209	1206	1239	1224	1255
dsinR	1428	1393	1402	1393	1389	1393	1406	1362	1398	1379	1372	1352	1342	1329	1320	1316	1301	1278	1271	1238	1205	1189	1158	1152	1120	1089	1088	1047	1060	1038	1053	1028	1023	1040	1030	1017	1018	1017	1042	1050	1066	1076	1073	1082	1054	1035	1071	1088	1113
dsinR YFP	1454	1475	1458	1461	1469	1476	1477	1452	1529	1471	1627	1620	1736	1783	2006	2012	2284	2185	2573	2653	1976	2228	2120	2782	2518	2512	2612	2507	2948	3951	4177	3473	5605	6357	4800	6120	5455	6383	7184	5626	5908	6573	6219	10576	6948	10617	6238	6593	7119
WTWS1 YFP	1458	1441	1429	1452	1489	1495	1510	1494	1518	1507	1507	1531	1547	1585	1610	1649	1733	1833	1932	2041	2191	2639	2349	2306	2728	2453	2849	2575	2878	2869	3340	3088	3025	3295	3842	5079	4317	4150	4558	5285	6755	6412	6646	6524	6741	6889	7328	7450	7702
WTWS8 YFP	1436	1462	1463	1474	1486	1487	1471	1473	1500	1505	1521	1497	1530	1547	1559	1592	1702	1790	1877	1932	2026	2101	2119	2208	2274	2314	2411	2548	2488	2633	2766	2921	2801	3000	3348	3540	3909	5220	4006	5981	5685	5232	5788	6156	4976	5018	6425	5259	6640
dhagWS2 YFP	1488	1476	1461	1492	1488	1489	1488	1470	1508	1481	1546	1559	1625	1627	1686	1731	1882	1882	1934	1950	2025	2054	2256	2278	2346	2527	2530	2596	2570	3251	3342	3167	3599	2779	3877	3366	3957	4080	4531	4846	5422	5203	5209	6117	6067	6248	6622	6733	6739
dhagWS9 YFP	1456	1452	1450	1461	1444	1459	1448	1428	1507	1470	1513	1475	1559	1550	1621	1873	1791	1859	1930	2012	2032	2101	2322	2756	2694	2744	2875	2801	2908	2976	3230	3072	3603	3365	3815	4167	4309	3734	4844	5354	5156	5201	5066	5204	5802	5252	5970	5921	5394
3610	1400	1377	1391	1387	1386	1381	1382	1379	1393	1379	1366	1368	1360	1346	1337	1295	1307	1280	1282	1273	1211	1210	1173	1133	1132	1127	1106	1037	1077	1054	1032	1019	943	992	998	1001	962	909	939	991	938	976	963	971	953	902	937	970	983
3610 YFP	1383	1401	1384	1405	1384	1390	1396	1385	1415	1385	1398	1387	1391	1385	1378	1365	1365	1365	1367	1356	1354	1343	1354	1376	1363	1386	1388	1422	1437	1403	1467	1497	1511	1526	1523	1500	1452	1487	1500	1660	1647	1583	1604	1586	1561	1517	1584	1572	1601
dhag	1367	1339	1356	1355	1348	1365	1360	1324	1375	1355	1358	1344	1326	1332	1331	1308	1306	1281	1268	1251	1230	1200	1165	1149	1069	1100	1066	1042	1033	1002	1001	974	991	976	976	945	935	954	951	961	985	965	971	981	973	945	982	981	997
dhag YFP	1384	1373	1376	1382	1384	1378	1377	1354	1387	1378	1375	1354	1349	1336	1352	1312	1313	1286	1268	1256	1235	1220	1220	1211	1187	1187	1186	1182	1172	1220	1223	1220	1217	1234	1268	1242	1227	1298	1289	1273	1268	1289	1249	1262	1278	1237	1354	1249	1222
dsinR	1361	1344	1349	1348	1357	1344	1351	1343	1352	1338	1330	1292	1313	1304	1300	1278	1273	1253	1225	1206	1185	1169	1131	1121	1084	1080	1065	1029	1034	1030	1023	1015	1021	1018	1012	1003	992	1005	1031	1036	1032	1056	1042	1062	1033	1015	1047	1049	1093
dsinR YFP	1457	1430	1443	1452	1439	1427	1466	1452	1481	1483	1531	1559	1695	1775	1926	1955	2075	2562	2068	2171	2092	2247	1911	1777	1989	2175	2014	2524	2902	2534	3466	4191	4364	5030	4734	4355	4378	6155	7200	5405	7316	7518	6679	6110	8339	6660	6447	9145	6598
WTWS1 YFP	1468	1478	1508	1502	1508	1526	1528	1500	1550	1550	1535	1562	1579	1597	1658	1687	1750	1853	1920	2018	2154	2220	2227	2371	2624	2708	2811	2828	2887	2939	2961	2977	3065	3081	3449	3098	4155	3631	3583	3586	4848	5219	7155	4906	5519	5122	5268	7763	6194
WTWS8 YFP	1467	1444	1482	1475	1475	1490	1499	1461	1501	1486	1503	1493	1506	1519	1555	1554	1621	1732	1813	1882	1963	2050	2145	2104	2241	2280	2331	2354	2451	2516	2719	2500	2703	2985	3025	3563	3719	5040	4374	4105	5750	4346	4831	5694	4393	5634	5959	5860	6355
dhagWS2 YFP	1467	1445	1461	1455	1462	1471	1465	1463	1479	1470	1532	1541	1551	1576	1630	1693	1755	1829	1871	1894	1964	2008	2087	2172	2294	2369	2429	2448	2474	2478	2566	2573	2804	2758	3007	3420	3470	3345	3186	3355	4212	5785	6522	6612	6665	6536	6829	6850	7102
dhagWS9 YFP	1496	1483	1480	1461	1489	1498	1513	1452	1509	1518	1508	1541	1574	1601	1666	1751	1945	1881	1934	1922	2014	2171	2287	2385	2511	2499	2525	2512	2613	2673	2707	2861	2708	2936	2845	2936	3460	3266	3164	5601	4210	3803	4655	6154	5076	4177	4511	6488	6637
3610	1400	1370	1388	1375	1385	1388	1382	1350	1389	1353	1363	1344	1334	1313	1315	1301	1300	1292	1231	1252	1225	1167	1163	1157	1158	1142	1079	1075	1071	1032	1048	1002	1014	986	960	904	911	926	939	920	908	959	922	912	920	886	943	962	920
3610 YFP	1371	1356	1358	1364	1360	1353	1352	1340	1373	1343	1367	1335	1348	1345	1338	1324	1327	1320	1317	1294	1317	1316	1325	1342	1333	1331	1322	1348	1364	1391	1443	1354	1430	1448	1438	1424	1437	1467	1437	1500	1571	1563	1558	1540	1505	1480	1513	1541	1552
dhag	1383	1358	1378	1380	1370	1373	1386	1352	1377	1353	1370	1339	1344	1328	1339	1306	1309	1277	1263	1244	1229	1204	1185	1164	1132	1110	1089	1039	1037	1030	995	976	982	1004	979	946	961	934	958	983	993	979	987	995	974	959	958	974	1006
dhag YFP	1422	1417	1396	1401	1410	1408	1413	1399	1407	1376	1392	1373	1381	1347	1363	1312	1330	1294	1290	1267	1257	1241	1240	1231	1214	1213	1212	1172	1258	1204	1221	1218	1225	1237	1314	1226	1221	1252	1278	1280	1330	1304	1303	1278	1239	1221	1283	1286	1292
dsinR	1394	1345	1373	1328	1377	1356	1374	1340	1352	1339	1321	1323	1328	1291	1293	1288	1283	1260	1241	1216	1212	1185	1155	1141	1115	1102	1074	1045	1042	1032	1037	1020	997	1045	1033	1024	969	1021	1036	1043	1062	1069	1051	1071	1048	1036	1067	1057	1085
dsinR YFP	1423	1447	1452	1414	1443	1432	1464	1428	1492	1460	1474	1550	1721	1712	1902	1976	2523	2385	2709	2129	2359	2151	2104	2069	2107	2154	2207	2307	2510	2602	2682	2791	2956	3322	3077	3381	3219	3911	3988	4015	4123	4195	4213	4590	4248	4500	4491	4305	4513
WTWS1 YFP	1444	1420	1424	1387	1433	1449	1456	1435	1444	1464	1485	1466	1498	1535	1579	1612	1692	1752	1869	2006	2086	2183	2217	2368	2404	2507	2577	2789	2867	2949	3179	3002	3077	3467	3121	3823	3145	3883	3536	5136	3827	5258	5207	4920	5403	4633	5045	4444	5381
WTWS8 YFP	1426	1388	1422	1362	1427	1415	1446	1393	1442	1443	1445	1454	1451	1462	1508	1537	1644	1681	1800	1863	1946	2031	2046	2062	2092	2114	2163	2197	2268	2293	2364	2407	2637	2763	2709	4159	3379	4033	4078	4183	4298	4392	4307	4274	4285	4169	4446	4787	4591
dhagWS2 YFP	1489	1441	1467	1400	1471	1472	1484	1452	1519	1469	1496	1475	1564	1582	1663	1684	1788	1845	1987	1880	2034	2026	2118	2195	2394	2302	2430	2662	2514	3019	3517	2700	3889	3304	3574	3908	4045	4981	4135	4525	6846	7742	7624	7651	7612	7279	8018	7762	8586
dhagWS9 YFP	1470	1466	1467	1470	1452	1449	1522	1464	1471	1489	1507	1506	1574	1572	1595	1743	1777	1810	1947	1970	1972	2052	2052	2139	2141	2236	2328	2392	2437	2475	2802	2454	2820	2925	2736	2893	3771	3745	3630	4852	4577	4731	4933	4930	5052	5036	5388	5232	5398
raw data series 2
OD590
Cycle Nr.	1	2	3	4	5	6	7	8	9	10	11	12	13	14	15	16	17	18	19	20	21	22	23	24	25	26	27	28	29	30	31	32	33	34	35	36	37	38	39	40	41	42	43	44	45	46	47	48	49
Time [s]	0	901.3	1801.2	2701.3	3601.3	4501.2	5401.2	6301.3	7201.3	8101.3	9001.2	9901.2	10801.2	11701.2	12601.2	13501.2	14401.2	15301.2	16201.1	17101.2	18001.2	18901.2	19801.2	20701	21601.1	22501.1	23401.1	24301.1	25201.1	26101.1	27001.1	27901.1	28801.1	29701.1	30601.1	31501.1	32401	33301.1	34201	35101	36000.9	36901	37801	38701	39601	40501	41401	42301	43201
Temp. [°C]	29.7	30	30	29.7	29.8	30	29.8	29.9	30	29.9	29.8	29.8	29.8	29.8	30	29.7	29.8	29.9	30	30	29.9	29.8	29.8	29.9	29.7	29.9	29.7	30	29.8	30	30	30.1	30	29.9	30.3	29.8	29.9	30	30.3	30	30	29.8	29.8	29.9	30	30	29.8	29.8	29.9
3610	0.1253	0.1215	0.1269	0.1057	0.1301	0.0982	0.1935	0.1116	0.2512	0.2577	0.2295	0.2576	0.2358	0.206	0.2686	0.3724	0.4091	0.4214	0.4878	0.486	0.6135	0.6994	0.6961	0.7206	0.8186	0.8287	0.8493	0.9751	0.9062	1.0198	1.0861	1.08	1.2003	1.3075	1.2846	1.2641	1.2888	1.2843	1.3143	1.3067	1.2447	1.2771	1.2592	1.2591	1.2425	1.2443	1.269	1.2677	1.2742
dhag	0.1326	0.1281	0.1329	0.1245	0.1332	0.1219	0.1985	0.137	0.2391	0.2436	0.188	0.2204	0.2237	0.2573	0.2178	0.3883	0.443	0.5056	0.556	0.6272	0.7618	0.8479	0.8868	0.9262	1.0049	1.066	1.0965	1.1503	1.1684	1.258	1.2803	1.3081	1.3574	1.4364	1.3966	1.3836	1.3517	1.3928	1.4404	1.4089	1.4252	1.4517	1.4351	1.446	1.451	1.471	1.4298	1.4305	1.4274
dsinR	0.1291	0.1278	0.132	0.1312	0.1525	0.1775	0.2017	0.1872	0.2743	0.2923	0.2598	0.3259	0.3108	0.3736	0.4511	0.4923	0.5628	0.6238	0.5446	0.6328	0.7066	0.6467	0.5875	0.5414	0.4809	0.4077	0.3348	0.3364	0.2908	0.324	0.3421	0.3082	0.3104	0.4159	0.3274	0.3155	0.3342	0.3154	0.3946	0.3433	0.3508	0.4257	0.4616	0.4087	0.4596	0.4915	0.5117	0.4915	0.4476
3610 YFP	0.1299	0.1264	0.1303	0.1238	0.142	0.1624	0.1897	0.1726	0.2265	0.2331	0.2263	0.2289	0.1983	0.2525	0.3222	0.3356	0.3879	0.4071	0.4118	0.4794	0.5735	0.6372	0.6769	0.7327	0.7659	0.8365	0.8186	0.9328	0.9609	0.9878	1.0325	1.0829	1.19	1.3169	1.2816	1.2596	1.2238	1.2151	1.3607	1.3113	1.2975	1.3233	1.2711	1.265	1.2649	1.2641	1.2765	1.2725	1.315
dhag YFP	0.1357	0.1346	0.1388	0.0885	0.1453	0.1679	0.1566	0.192	0.2354	0.2224	0.2028	0.2009	0.1738	0.2456	0.3088	0.3184	0.3541	0.4241	0.4629	0.4805	0.6184	0.7169	0.7931	0.864	0.9264	0.9827	1.0177	1.1004	1.1274	1.1996	1.2056	1.2594	1.3044	1.4096	1.3488	1.3528	1.3485	1.3195	1.4706	1.4273	1.409	1.4444	1.4211	1.4463	1.4344	1.461	1.4463	1.4481	1.4901
dsinR YFP	0.1243	0.1637	0.1385	0.0997	0.0923	0.1358	0.1998	0.2397	0.3245	0.3433	0.4436	0.4316	0.4254	0.5149	0.5916	0.5028	0.5719	0.5543	0.5318	0.516	0.5713	0.5707	0.5485	0.5784	0.5559	0.5411	0.5542	0.5635	0.492	0.504	0.4696	0.4586	0.4732	0.5446	0.4826	0.4292	0.4466	0.397	0.5456	0.4995	0.4747	0.5061	0.5004	0.5246	0.5214	0.5306	0.5173	0.5265	0.5725
dsinR YFP 2	0.1301	0.1754	0.1353	0.1001	0.1223	0.0899	0.1818	0.1926	0.2757	0.3077	0.3672	0.3445	0.3133	0.4456	0.4444	0.4611	0.4104	0.3922	0.451	0.388	0.4683	0.3739	0.3985	0.3843	0.3798	0.3671	0.3738	0.412	0.3782	0.4306	0.4012	0.4246	0.4246	0.471	0.3637	0.2692	0.4176	0.3676	0.5157	0.499	0.4945	0.5209	0.5051	0.5187	0.4475	0.4763	0.4747	0.4851	0.5202
dsinR YFP 3	0.1237	0.2112	0.2133	0.2104	0.193	0.1804	0.2934	0.2846	0.3933	0.3879	0.4341	0.4531	0.4846	0.4444	0.2824	0.4852	0.5494	0.6228	0.6236	0.6398	0.7089	0.7062	0.7013	0.6629	0.5757	0.6196	0.56	0.5352	0.5912	0.5964	0.5983	0.5396	0.5216	0.5787	0.5218	0.429	0.4469	0.5048	0.5574	0.5052	0.481	0.485	0.4741	0.4959	0.5065	0.5276	0.5173	0.5125	0.5746
WTWS1 YFP	0.1285	0.1127	0.1209	0.1159	0.0998	0.1315	0.1832	0.1475	0.2171	0.2323	0.2374	0.2839	0.218	0.3189	0.3187	0.3348	0.3978	0.4372	0.4982	0.8125	0.7306	0.9733	0.5327	0.8022	0.6861	0.7357	0.6104	0.7353	0.6841	0.8648	0.9475	0.7351	0.926	0.8646	1.2967	1.2248	1.2217	1.3044	1.3434	1.2885	1.2506	1.2757	1.2405	1.2347	1.2471	1.2077	1.2057	1.1482	1.1446
WTWS8 YFP	0.1322	0.1155	0.1259	0.1223	0.1079	0.1357	0.1899	0.158	0.217	0.2253	0.2216	0.1914	0.2363	0.2457	0.2625	0.3004	0.427	0.445	0.4872	0.4842	0.5443	0.5711	0.6264	0.6293	0.7211	0.7162	0.7501	0.7748	0.7793	0.8247	0.8324	0.7748	0.802	0.8255	0.7813	0.7348	1.0198	1.1615	1.2488	1.1102	0.9191	0.8416	0.7574	0.893	1.1716	1.0318	1.0862	1.1523	1.2732
dhagWS2 YFP	0.1315	0.1278	0.1214	0.1159	0.1367	0.1442	0.2046	0.1728	0.2448	0.2552	0.2734	0.2574	0.3161	0.3089	0.3468	0.382	0.4238	0.5132	0.5178	0.5228	0.6066	0.623	0.6373	0.6238	0.6314	0.6289	0.6309	0.6464	0.732	0.61	0.8046	0.793	0.6687	0.6193	0.7869	0.8103	0.7795	0.7242	0.9747	1.0699	1.0134	1.0832	1.0988	1.1144	0.9229	0.845	0.8549	0.8308	0.8105
dhagWS9 YFP	0.134	0.1243	0.125	0.1225	0.1335	0.0963	0.2012	0.1596	0.2399	0.251	0.2953	0.246	0.3094	0.3413	0.4267	0.4879	0.506	0.565	0.5299	0.5974	0.6435	0.7226	0.6986	0.6747	0.6393	0.7774	0.7321	0.9246	0.7282	1.0331	1.1001	1.1093	1.0974	1.1721	1.0246	0.979	0.996	1.0594	1.1679	0.9319	0.8859	0.9346	0.8865	0.8801	1.1144	0.7716	0.8138	0.9402	0.6928
3610	0.1315	0.1268	0.1258	0.1158	0.1506	0.1056	0.1555	0.2036	0.2339	0.2468	0.2688	0.2397	0.3025	0.3152	0.3302	0.34	0.4239	0.4915	0.4622	0.5704	0.6684	0.7188	0.7608	0.8213	0.879	0.9265	0.8636	0.9617	0.9649	1.0354	1.0718	1.1052	1.2596	1.3181	1.3039	1.3321	1.309	1.2965	1.3471	1.3286	1.2924	1.2906	1.2619	1.2421	1.2583	1.2891	1.2819	1.2519	1.2413
dhag	0.138	0.1359	0.135	0.1275	0.1567	0.1638	0.1715	0.2154	0.2479	0.264	0.2858	0.2389	0.3145	0.3348	0.3704	0.3904	0.4843	0.5744	0.5979	0.6781	0.7882	0.8895	0.9604	1.0161	1.0906	1.1212	1.1208	1.2143	1.1958	1.2524	1.3277	1.3449	1.342	1.451	1.4043	1.4264	1.4002	1.4136	1.4846	1.4635	1.4654	1.4532	1.469	1.4693	1.4956	1.4948	1.5178	1.5121	1.495
dsinR	0.1344	0.1296	0.1264	0.1297	0.1596	0.1734	0.1626	0.2115	0.2502	0.2718	0.2979	0.2535	0.309	0.3622	0.3937	0.4204	0.5118	0.5714	0.5817	0.6037	0.6254	0.61	0.5336	0.4801	0.4309	0.3495	0.2533	0.2405	0.1526	0.1257	0.1633	0.1676	0.1464	0.1903	0.2463	0.303	0.2333	0.337	0.2693	0.3075	0.3092	0.2948	0.3783	0.4549	0.3367	0.3484	0.3938	0.3807	0.4095
3610 YFP	0.1368	0.1297	0.1256	0.1312	0.1529	0.1446	0.1494	0.1996	0.2327	0.2423	0.2585	0.1987	0.2718	0.2817	0.2905	0.3324	0.3974	0.4533	0.4669	0.5315	0.6285	0.6988	0.7233	0.7758	0.8476	0.8674	0.8739	0.919	0.9089	1.0238	1.1865	1.1959	1.2282	1.3165	1.289	1.3189	1.269	1.3103	1.339	1.3133	1.2788	1.2395	1.2535	1.2378	1.2426	1.2533	1.2445	1.2464	1.2153
dhag YFP	0.1375	0.1348	0.1343	0.1378	0.1562	0.1692	0.1542	0.2021	0.2367	0.2429	0.2536	0.2112	0.2691	0.2542	0.2769	0.3331	0.3912	0.4317	0.4697	0.5414	0.6009	0.7265	0.779	0.8525	0.9328	0.9885	1.0132	1.0917	1.1136	1.1652	1.2461	1.2526	1.2748	1.3629	1.3261	1.373	1.3329	1.3584	1.4631	1.4387	1.447	1.4326	1.4463	1.4472	1.4779	1.4738	1.4909	1.4974	1.4732
dsinR YFP	0.1206	0.1655	0.1399	0.124	0.1258	0.1604	0.1724	0.2334	0.3308	0.3502	0.4292	0.4682	0.4935	0.5301	0.5423	0.4116	0.5546	0.5845	0.5001	0.2376	0.4536	0.4736	0.5057	0.5054	0.5057	0.5174	0.5121	0.5027	0.4633	0.489	0.4935	0.4482	0.4338	0.4167	0.4506	0.462	0.4086	0.4317	0.5065	0.4691	0.4588	0.4559	0.4809	0.4591	0.5052	0.4967	0.5299	0.523	0.517
dsinR YFP 2	0.1268	0.1925	0.1789	0.1485	0.1426	0.1215	0.238	0.2178	0.2668	0.3228	0.3483	0.3529	0.372	0.3921	0.4037	0.4454	0.4061	0.3946	0.3821	0.4474	0.4416	0.4064	0.4115	0.4074	0.4068	0.4659	0.4283	0.48	0.4647	0.4585	0.5117	0.3776	0.3981	0.3152	0.4171	0.4458	0.3722	0.5315	0.5985	0.5015	0.4756	0.4521	0.4691	0.5063	0.4857	0.5682	0.6807	0.582	0.6167
dsinR YFP 3	0.1272	0.2635	0.2594	0.246	0.241	0.2597	0.3413	0.3591	0.4861	0.421	0.5105	0.4648	0.4505	0.4848	0.6024	0.6264	0.5986	0.629	0.6562	0.6691	0.6882	0.7152	0.494	0.4973	0.4005	0.4494	0.1652	0.2416	0.1493	0.1463	0.1692	0.1373	0.1732	0.1656	0.1872	0.196	0.1111	0.2023	0.266	0.2403	0.2136	0.2168	0.2487	0.2452	0.2602	0.259	0.2823	0.2833	0.2537
WTWS1 YFP	0.127	0.1153	0.1185	0.1253	0.1268	0.1355	0.191	0.1696	0.2244	0.2326	0.2375	0.2603	0.3228	0.3081	0.4019	0.4367	0.4019	0.4694	0.6197	0.63	0.6563	0.8039	0.8398	0.8407	0.7226	0.5803	0.5983	0.9132	0.8002	0.6204	0.6334	0.7434	0.9645	1.0089	0.7121	0.9764	0.9599	0.7378	1.1532	0.6639	0.7732	1.0997	0.9636	1.0595	1.0844	1.0219	0.9182	1.0293	0.8839
WTWS8 YFP	0.1282	0.1225	0.1263	0.1347	0.129	0.1547	0.2005	0.1446	0.2219	0.2206	0.2191	0.1898	0.2177	0.2287	0.3271	0.3312	0.4535	0.4602	0.4432	0.5524	0.601	0.6251	0.6499	0.714	0.7178	0.7607	0.7362	0.7829	0.799	0.8349	0.8738	0.8235	0.8625	0.8393	0.8496	0.7347	0.7547	0.8697	0.8219	0.8808	1.1355	1.1503	1.1979	1.0529	1.2731	1.2333	1.2459	1.1889	1.2028
dhagWS2 YFP	0.1331	0.1339	0.1264	0.1281	0.1335	0.15	0.2072	0.1634	0.2478	0.2661	0.2618	0.3047	0.3502	0.3452	0.3549	0.3862	0.4934	0.5169	0.5178	0.5765	0.6062	0.6525	0.8146	0.738	0.7964	0.7772	0.7659	0.8816	0.7029	0.7501	0.8205	0.8257	0.7661	0.8659	0.8445	0.6161	0.5964	0.7516	0.7829	0.9313	0.8441	0.939	1.2373	1.099	0.9862	1.1563	0.9516	0.9745	0.9299
dhagWS9 YFP	0.1315	0.1196	0.1193	0.1208	0.1279	0.0799	0.1991	0.1544	0.2321	0.244	0.2633	0.2441	0.3468	0.3049	0.4181	0.4603	0.5093	0.5714	0.5694	0.5829	0.6519	0.6853	0.7858	0.7676	0.6879	0.7186	0.6526	0.6612	0.5826	0.7473	0.6036	0.9883	1.1883	1.2387	1.0946	0.9476	1.121	1.1404	1.0988	0.8788	0.7565	0.8747	0.916	1.0653	0.8257	0.8383	0.9481	0.9717	0.925
3610	0.1318	0.1257	0.1232	0.1	0.1465	0.1086	0.1606	0.2014	0.2281	0.266	0.2597	0.2522	0.3073	0.3231	0.325	0.3364	0.4426	0.481	0.4682	0.5527	0.6789	0.7066	0.7721	0.8445	0.8748	0.92	0.8554	0.964	0.9274	1.0667	1.0568	1.1847	1.2212	1.3168	1.2846	1.3225	1.3237	1.3356	1.3659	1.3741	1.3255	1.3041	1.2899	1.289	1.3028	1.296	1.2777	1.2826	1.288
dhag	0.1394	0.1348	0.1347	0.1196	0.1526	0.1007	0.1452	0.2141	0.2415	0.2606	0.2763	0.2406	0.3035	0.3177	0.3378	0.3852	0.4797	0.5295	0.5355	0.6409	0.7686	0.8431	0.9329	0.9962	1.0691	1.1119	1.0931	1.2102	1.1839	1.2711	1.2807	1.3331	1.3344	1.4564	1.4234	1.4382	1.4124	1.4367	1.4305	1.4709	1.4545	1.4376	1.4432	1.4633	1.4625	1.4825	1.4977	1.4733	1.493
dsinR	0.1336	0.1295	0.1305	0.1232	0.1474	0.1086	0.1526	0.2202	0.2513	0.267	0.3126	0.2865	0.3386	0.3791	0.4038	0.4395	0.52	0.5428	0.5129	0.5944	0.6732	0.6159	0.5791	0.4859	0.5358	0.4434	0.2623	0.324	0.2697	0.1842	0.152	0.1977	0.2415	0.31	0.1978	0.3242	0.1838	0.1988	0.2292	0.2623	0.2313	0.2179	0.4029	0.2748	0.363	0.4709	0.501	0.4822	0.489
3610 YFP	0.1349	0.1308	0.1259	0.1303	0.14	0.1054	0.1822	0.2005	0.2254	0.2348	0.2543	0.224	0.2689	0.2756	0.3073	0.3331	0.4071	0.4348	0.4117	0.5106	0.6315	0.6956	0.7525	0.7973	0.8729	0.887	0.8857	0.9574	0.9624	1.0501	1.0105	1.1986	1.2339	1.3269	1.2993	1.3256	1.2975	1.3116	1.3819	1.3673	1.3049	1.2909	1.2618	1.2697	1.2599	1.2672	1.2632	1.2425	1.2626
dhag YFP	0.1406	0.1406	0.136	0.1404	0.1364	0.152	0.1956	0.2086	0.2275	0.2337	0.2531	0.2114	0.2629	0.2691	0.2988	0.3287	0.4054	0.4306	0.4132	0.5092	0.6209	0.6913	0.7849	0.8481	0.9472	0.9849	1.0047	1.0997	1.1232	1.2111	1.1987	1.2464	1.2966	1.3824	1.3494	1.3698	1.3629	1.3639	1.3999	1.4323	1.4292	1.4128	1.4338	1.457	1.4415	1.4717	1.4847	1.4802	1.4907
dsinR YFP	0.1221	0.1786	0.1558	0.1588	0.1223	0.156	0.1905	0.2229	0.2932	0.3421	0.4541	0.3878	0.5403	0.4882	0.5732	0.5213	0.5099	0.5166	0.4524	0.4573	0.3444	0.3454	0.3859	0.3986	0.424	0.4214	0.3751	0.4588	0.4453	0.4706	0.4281	0.4456	0.4575	0.5195	0.4718	0.4701	0.4357	0.4427	0.4642	0.4982	0.4808	0.464	0.483	0.5098	0.498	0.5248	0.5393	0.5322	0.5557
dsinR YFP 2	0.1277	0.1768	0.1598	0.165	0.1599	0.1783	0.2328	0.2649	0.268	0.2816	0.3626	0.325	0.3476	0.3973	0.393	0.4036	0.4799	0.4097	0.3843	0.427	0.5223	0.38	0.4497	0.4542	0.4673	0.4115	0.3457	0.3822	0.399	0.3587	0.4084	0.3929	0.4246	0.4303	0.3879	0.3024	0.1898	0.2896	0.3867	0.4647	0.3685	0.3694	0.4409	0.413	0.4083	0.4418	0.4548	0.4433	0.4762
dsinR YFP 3	0.1217	0.247	0.2326	0.2337	0.2104	0.2473	0.2639	0.2998	0.3869	0.4205	0.5311	0.4863	0.5734	0.5656	0.5857	0.5832	0.6279	0.5929	0.5419	0.5381	0.6007	0.5554	0.5872	0.5185	0.5793	0.5698	0.5738	0.6176	0.591	0.5306	0.5231	0.4951	0.4745	0.5128	0.4666	0.4781	0.4426	0.4292	0.4516	0.4123	0.363	0.3503	0.4668	0.4653	0.4681	0.4821	0.5043	0.4914	0.5238
WTWS1 YFP	0.1302	0.1179	0.1177	0.1191	0.1085	0.1175	0.1697	0.1735	0.2004	0.2128	0.2318	0.2135	0.3141	0.3302	0.3022	0.2985	0.4121	0.3468	0.3691	0.8244	0.8587	0.6089	0.5402	0.7906	0.6221	0.7316	0.7456	0.8447	0.9857	0.9861	0.9375	0.9375	0.8883	0.9118	1.0196	0.9973	0.8595	0.8936	1.0766	1.009	1.0254	0.753	1.065	1.0312	1.0771	1.1622	1.2147	1.096	0.9993
WTWS8 YFP	0.1309	0.1236	0.1241	0.1199	0.1334	0.1188	0.1667	0.1558	0.1865	0.2026	0.2163	0.1843	0.2389	0.2517	0.3581	0.2713	0.3269	0.3502	0.2869	0.3929	0.4769	0.523	0.5642	0.5781	0.6434	0.6544	0.6778	0.7157	0.7359	0.7673	0.8189	0.7557	0.7428	0.8057	0.7257	0.7524	0.7583	0.8673	0.8207	0.9649	1.0247	0.9604	0.9067	0.7872	0.8832	0.8132	0.8089	0.7113	0.8898
dhagWS2 YFP	0.1325	0.1501	0.1213	0.1035	0.1445	0.1186	0.1712	0.1703	0.2032	0.2493	0.2589	0.2857	0.3759	0.3284	0.3716	0.4082	0.4521	0.4976	0.4739	0.5495	0.5967	0.7006	0.6808	0.7304	0.7875	0.9762	0.8022	0.8256	0.8592	0.8065	0.8245	0.9394	0.7735	0.9478	0.856	1.1709	1.1171	1.0848	1.1611	1.1077	1.1849	1.2672	1.2045	1.1104	1.1942	1.0773	1.2625	1.3108	1.0839
dhagWS9 YFP	0.1307	0.1251	0.1175	0.0996	0.1373	0.1167	0.1638	0.1615	0.1865	0.2238	0.2447	0.238	0.3115	0.3991	0.4373	0.4896	0.5733	0.5613	0.6219	0.6529	0.7201	0.8811	0.8768	0.913	0.8755	0.9713	0.8831	0.9395	1.0032	0.8956	1.0852	0.9196	1.0071	1.2078	0.7765	0.7206	1.0108	1.0842	1.0681	1.0672	0.9746	0.9752	0.9283	0.9662	0.9372	1.0759	1.0887	1.0516	1.0753
3610	0.1283	0.1311	0.1218	0.1291	0.1287	0.0996	0.1661	0.1741	0.2042	0.2495	0.2775	0.2335	0.3195	0.2843	0.3045	0.3646	0.4368	0.4924	0.4624	0.5517	0.6659	0.7511	0.7939	0.8432	0.858	0.9154	0.9142	0.9903	1.0222	1.0907	1.2112	1.2221	1.2707	1.3626	1.3497	1.3732	1.335	1.3004	1.3579	1.2938	1.2747	1.2656	1.2742	1.2292	1.2299	1.2427	1.278	1.2813	1.3056
dhag	0.1385	0.1378	0.1287	0.1361	0.1428	0.0818	0.1747	0.1815	0.2041	0.2433	0.2682	0.2362	0.2991	0.2953	0.332	0.3812	0.4712	0.5216	0.5088	0.6147	0.7346	0.8256	0.919	0.9632	1.0213	1.0796	1.1055	1.1854	1.2033	1.2867	1.2991	1.3207	1.3578	1.4542	1.4151	1.4342	1.4189	1.394	1.4498	1.4408	1.4449	1.4461	1.4493	1.4606	1.4564	1.4546	1.4717	1.4725	1.4825
dsinR	0.133	0.131	0.1251	0.1394	0.1472	0.0825	0.1846	0.1784	0.2165	0.2552	0.2811	0.2488	0.3131	0.3159	0.3833	0.4236	0.5097	0.5622	0.5056	0.578	0.6318	0.6384	0.5814	0.5121	0.4496	0.3996	0.3018	0.2777	0.2214	0.2137	0.1603	0.1287	0.1332	0.2386	0.1839	0.2287	0.1569	0.2237	0.2141	0.2618	0.2869	0.2887	0.3127	0.3733	0.4016	0.4401	0.5002	0.4661	0.4838
3610 YFP	0.1342	0.1328	0.1259	0.1325	0.1468	0.0999	0.1884	0.1705	0.2048	0.2395	0.2594	0.2197	0.2666	0.248	0.3018	0.3477	0.4186	0.4373	0.421	0.524	0.6399	0.7221	0.7757	0.8337	0.8423	0.9267	0.9075	0.996	1.0193	1.0923	1.0615	1.0835	1.1755	1.3248	1.3036	1.3078	1.2887	1.3076	1.3682	1.3338	1.3331	1.3252	1.3128	1.3079	1.2905	1.2954	1.303	1.2987	1.2872
dhag YFP	0.1384	0.1415	0.1339	0.1388	0.1463	0.1003	0.1846	0.176	0.2045	0.236	0.2516	0.2108	0.2473	0.2466	0.2763	0.3329	0.4057	0.4006	0.4227	0.4989	0.5987	0.6868	0.7515	0.8287	0.9032	0.9741	0.9999	1.0856	1.1187	1.2013	1.2052	1.2459	1.2891	1.4029	1.3534	1.3685	1.3686	1.3716	1.4467	1.4308	1.438	1.4375	1.4478	1.4573	1.4644	1.4694	1.4908	1.4976	1.4835
dsinR YFP	0.1259	0.1651	0.1118	0.1135	0.1164	0.0566	0.1544	0.1535	0.2262	0.3971	0.3819	0.4302	0.5109	0.4079	0.4546	0.6139	0.613	0.4669	0.4993	0.4796	0.4443	0.5031	0.5137	0.4891	0.4106	0.4945	0.4833	0.5335	0.4727	0.5091	0.477	0.48	0.4878	0.5809	0.5187	0.5268	0.4905	0.4813	0.5298	0.5033	0.5177	0.5087	0.5215	0.5383	0.5437	0.5441	0.5695	0.5766	0.574
dsinR YFP 2	0.1329	0.2018	0.1829	0.1748	0.1735	0.1394	0.2234	0.2286	0.2548	0.3383	0.3872	0.3538	0.3975	0.3966	0.4039	0.4613	0.511	0.4379	0.4545	0.4092	0.4277	0.4401	0.4006	0.3897	0.4216	0.4245	0.3849	0.434	0.4128	0.4593	0.4085	0.4394	0.4647	0.5765	0.4714	0.5391	0.4752	0.457	0.5043	0.536	0.5257	0.5234	0.5156	0.5471	0.5466	0.5434	0.5684	0.5729	0.5976
dsinR YFP 3	0.1325	0.2751	0.2527	0.2329	0.2535	0.1756	0.2919	0.3185	0.46	0.4974	0.5681	0.6172	0.6596	0.6352	0.6414	0.6893	0.6265	0.5675	0.7109	0.5911	0.5519	0.5804	0.7034	0.3297	0.3325	0.378	0.324	0.3387	0.2797	0.3087	0.3206	0.3013	0.3188	0.4038	0.3608	0.361	0.3208	0.3281	0.3745	0.3712	0.3582	0.3608	0.3726	0.3861	0.3902	0.4091	0.4197	0.4222	0.4267
WTWS1 YFP	0.1285	0.1201	0.1151	0.112	0.1253	0.1027	0.1547	0.1561	0.1851	0.211	0.2282	0.2436	0.2842	0.3231	0.3216	0.345	0.4123	0.5044	0.5312	0.5485	0.5873	0.619	0.6318	0.7602	0.7107	0.6838	0.742	0.6593	0.8999	0.9821	0.7193	0.9	0.7984	1.1954	0.7217	1.1023	1.0226	1.1196	1.0569	1.0868	1.0757	1.1516	1.1307	1.148	1.1896	1.0758	1.2508	1.1331	1.012
WTWS8 YFP	0.1326	0.1238	0.12	0.1213	0.1326	0.0923	0.1561	0.1578	0.1931	0.1945	0.2158	0.1877	0.1966	0.2057	0.2388	0.2666	0.3409	0.2947	0.3582	0.3751	0.4951	0.4914	0.5016	0.5577	0.576	0.6648	0.6166	0.6866	0.7859	0.7846	0.7766	0.7118	0.8323	0.9962	0.7467	0.6991	1.0456	1.2048	1.2623	1.1784	1.208	1.3096	1.3304	1.1777	1.3375	1.193	1.1434	1.2498	1.2178
dhagWS2 YFP	0.1313	0.1523	0.123	0.1215	0.1274	0.0628	0.157	0.1728	0.2074	0.228	0.2711	0.2544	0.3695	0.3483	0.3992	0.4332	0.4937	0.4581	0.4952	0.4919	0.5314	0.6631	0.6715	0.6058	0.7281	0.7894	0.6323	0.8469	0.7715	0.7419	0.6604	0.9672	0.9779	0.9443	1.1772	1.1893	1.1741	1.193	1.2461	1.2359	1.2052	1.1756	1.1927	1.247	1.134	1.2153	1.2259	1.2103	1.314
dhagWS9 YFP	0.1368	0.1259	0.1189	0.1067	0.1505	0.0898	0.1721	0.1638	0.183	0.2233	0.2455	0.2314	0.3673	0.3736	0.4274	0.4915	0.5349	0.5198	0.5369	0.574	0.6823	0.7838	0.7861	0.7906	0.8767	0.747	0.8969	0.797	0.8475	0.8872	0.8307	0.8202	0.6484	0.8329	0.9259	0.9003	0.9207	1.0731	0.8996	1.1431	1.0669	1.0521	1.1144	1.2004	1.0485	1.0138	1.2819	0.9276	1.1682
3610	0.1337	0.1279	0.1193	0.124	0.099	0.0668	0.1576	0.1676	0.1943	0.2319	0.2468	0.2227	0.2729	0.2645	0.2955	0.3545	0.4107	0.4467	0.4333	0.5118	0.6441	0.7165	0.7751	0.8165	0.8329	0.9126	0.9281	0.9659	0.9685	1.0555	1.0591	1.124	1.1829	1.3201	1.294	1.3544	1.3131	1.3163	1.3848	1.3704	1.352	1.3364	1.3249	1.3344	1.3132	1.2983	1.3215	1.3211	1.2418
dhag	0.1393	0.1364	0.127	0.1312	0.1405	0.0732	0.1796	0.1675	0.2082	0.2448	0.2641	0.2314	0.2932	0.2969	0.3253	0.3698	0.461	0.5031	0.5041	0.5949	0.7114	0.795	0.8777	0.9343	0.9909	1.0613	1.074	1.1639	1.168	1.2711	1.302	1.2977	1.3432	1.4294	1.409	1.4276	1.4079	1.3961	1.4545	1.4505	1.4519	1.467	1.4613	1.4714	1.4687	1.467	1.4983	1.4916	1.5068
dsinR	0.1355	0.1318	0.1194	0.1292	0.1475	0.0708	0.1911	0.1743	0.2135	0.2596	0.28	0.2843	0.3269	0.3316	0.3742	0.4118	0.5	0.5416	0.5202	0.5857	0.6203	0.6477	0.5664	0.5068	0.4214	0.3817	0.274	0.2669	0.2334	0.1943	0.1651	0.201	0.2718	0.2172	0.2637	0.2615	0.295	0.1863	0.3708	0.3452	0.3412	0.347	0.3395	0.4082	0.3521	0.3541	0.3845	0.3932	0.4192
3610 YFP	0.1352	0.1336	0.1216	0.1285	0.1285	0.0496	0.1788	0.1696	0.2007	0.2382	0.2515	0.232	0.2635	0.277	0.3168	0.3398	0.4221	0.469	0.4487	0.5309	0.6502	0.7328	0.7727	0.8345	0.8643	0.9222	0.9327	0.9741	1.0129	1.0863	1.0873	1.0775	1.2342	1.361	1.3164	1.3442	1.3406	1.3356	1.4	1.3717	1.3544	1.3679	1.3637	1.3359	1.3181	1.316	1.3218	1.3164	1.3209
dhag YFP	0.1387	0.1414	0.1332	0.1377	0.1306	0.0589	0.1797	0.1728	0.2036	0.2323	0.2425	0.2218	0.2459	0.2571	0.2928	0.3248	0.4011	0.4263	0.4233	0.4985	0.6034	0.6729	0.7694	0.8278	0.8867	0.9719	0.9829	1.0788	1.1175	1.1893	1.2287	1.2307	1.294	1.4124	1.385	1.4073	1.3827	1.3971	1.4646	1.4584	1.4585	1.4717	1.4612	1.4804	1.48	1.4835	1.5046	1.5068	1.5128
dsinR YFP	0.1253	0.1895	0.1504	0.1205	0.1137	0.039	0.2122	0.2296	0.272	0.3603	0.43	0.4501	0.4739	0.5764	0.5544	0.566	0.6278	0.6633	0.5193	0.5609	0.6021	0.5408	0.5073	0.5432	0.5614	0.5455	0.5027	0.564	0.5093	0.5277	0.525	0.4915	0.4972	0.5788	0.5271	0.5033	0.4723	0.4711	0.5216	0.5104	0.5137	0.5331	0.5201	0.5293	0.5287	0.5279	0.5625	0.56	0.5728
dsinR YFP 2	0.1266	0.1988	0.1616	0.1796	0.1305	0.1043	0.1733	0.2198	0.269	0.2851	0.3653	0.3771	0.3486	0.4036	0.4047	0.3767	0.4621	0.4202	0.3997	0.4226	0.4176	0.4259	0.4009	0.4142	0.3543	0.3448	0.3396	0.3975	0.3361	0.3899	0.3818	0.3749	0.3465	0.474	0.4156	0.3959	0.3795	0.3969	0.4301	0.3881	0.4415	0.4188	0.4111	0.4725	0.4854	0.4883	0.524	0.4594	0.4679
dsinR YFP 3	0.136	0.2584	0.2416	0.2572	0.2669	0.2122	0.3024	0.3367	0.4391	0.4147	0.297	0.474	0.4398	0.401	0.2496	0.5584	0.237	0.6462	0.5682	0.6333	0.6962	0.557	0.6883	0.6347	0.6726	0.551	0.5913	0.6157	0.64	0.6738	0.6392	0.6059	0.6004	0.6757	0.6032	0.5739	0.5196	0.5103	0.5527	0.5363	0.5242	0.5143	0.5265	0.5395	0.5344	0.5389	0.5746	0.5718	0.582
WTWS1 YFP	0.1297	0.1214	0.0964	0.1211	0.1273	0.0581	0.1452	0.1651	0.1996	0.2167	0.2229	0.2967	0.3179	0.318	0.3325	0.4307	0.498	0.4832	0.4839	0.554	0.737	0.7313	0.9066	0.746	0.7295	0.9834	0.7284	0.8051	0.9685	0.8816	1.0915	1.084	0.9898	0.9752	1.0411	0.7784	0.8539	0.8904	0.9847	0.9375	0.9707	0.8867	0.9642	1.0172	1.1523	1.0132	1.0543	1.174	1.1515
WTWS8 YFP	0.136	0.1324	0.101	0.1248	0.1377	0.0451	0.1704	0.171	0.2051	0.2176	0.212	0.2037	0.2897	0.2492	0.2998	0.3493	0.3736	0.4419	0.5013	0.5749	0.6164	0.74	0.7014	0.7503	0.7793	0.8534	0.7265	0.8162	0.7543	0.8517	1.0168	0.8833	0.7872	1.2092	1.0713	1.1436	1.0466	1.277	1.334	1.3404	1.3794	1.3725	1.3752	1.4048	1.3722	1.3654	1.4202	1.4084	1.4021
dhagWS2 YFP	0.1336	0.1353	0.1034	0.1214	0.1389	0.0763	0.1576	0.1824	0.2188	0.246	0.2574	0.2532	0.3258	0.3079	0.3367	0.4223	0.4972	0.5627	0.4773	0.5565	0.5943	0.6649	0.6809	0.7872	0.6825	0.7712	0.6653	0.7094	0.682	1.033	0.5956	0.7542	0.77	1.0481	0.6663	0.9018	0.6985	0.8371	0.791	0.8264	1.0946	0.9259	1.0636	0.9477	1.2399	1.0497	1.0747	1.0939	1.1351
dhagWS9 YFP	0.1341	0.1311	0.097	0.094	0.1414	0.0778	0.1466	0.1777	0.2076	0.2332	0.2368	0.2342	0.321	0.3219	0.348	0.3912	0.4394	0.5162	0.5853	0.6614	0.7255	0.8096	0.7321	0.9274	0.8056	1.0537	0.9389	0.7796	1.0016	1.047	0.732	1.0343	0.8358	1.0905	1.0006	0.9511	0.9622	0.8206	0.9635	0.8424	0.8378	0.8655	0.9038	0.7738	0.9933	0.7736	0.8016	0.7853	0.783
3610	0.134	0.1307	0.0958	0.1332	0.1491	0.1258	0.1611	0.1655	0.2228	0.2187	0.2114	0.2184	0.2363	0.291	0.2994	0.3262	0.3791	0.4306	0.3889	0.4663	0.5527	0.6556	0.7216	0.7788	0.8118	0.8787	0.8683	0.9169	0.9496	1.0301	1.057	1.0719	1.1008	1.2175	1.2646	1.3225	1.3121	1.2896	1.3698	1.3597	1.3563	1.3801	1.3605	1.365	1.3529	1.3452	1.3732	1.3345	1.3399
dhag	0.1423	0.141	0.1137	0.1439	0.1597	0.1039	0.1678	0.1616	0.2248	0.2396	0.253	0.2372	0.2648	0.2978	0.3239	0.3601	0.4315	0.4791	0.4647	0.5529	0.6579	0.7711	0.8466	0.9083	0.9639	1.0646	1.0485	1.1166	1.1683	1.2489	1.283	1.2787	1.328	1.4274	1.4022	1.3982	1.3795	1.3447	1.4225	1.4388	1.423	1.4348	1.4244	1.4478	1.4379	1.4523	1.4813	1.4729	1.4734
dsinR	0.1343	0.1323	0.1117	0.1371	0.1644	0.105	0.1623	0.1602	0.2201	0.2511	0.2832	0.2524	0.2962	0.3365	0.3708	0.4246	0.4795	0.5373	0.482	0.5432	0.6043	0.6429	0.6183	0.53	0.482	0.4709	0.3745	0.2472	0.3116	0.2821	0.2755	0.2197	0.249	0.3371	0.3003	0.2997	0.2683	0.2481	0.3216	0.3325	0.3275	0.3729	0.3674	0.3967	0.4009	0.431	0.4741	0.4793	0.4691
3610 YFP	0.1344	0.1321	0.1129	0.131	0.1507	0.0948	0.1591	0.1571	0.2084	0.2288	0.2403	0.2108	0.2437	0.2721	0.2923	0.325	0.383	0.4208	0.3879	0.4732	0.5713	0.6716	0.7493	0.7812	0.8083	0.8707	0.8595	0.9209	0.9629	1.0384	1.0387	1.0696	1.1774	1.2999	1.2825	1.3055	1.2772	1.2798	1.3418	1.3315	1.3173	1.312	1.2756	1.2381	1.23	1.2599	1.2671	1.2527	1.2843
dhag YFP	0.1389	0.1398	0.1272	0.1358	0.1575	0.1049	0.1683	0.1519	0.2113	0.2338	0.2189	0.2126	0.2457	0.2703	0.2852	0.3285	0.3879	0.4267	0.3867	0.4688	0.5701	0.6756	0.7528	0.805	0.8785	0.957	0.9566	1.0213	1.0914	1.1744	1.2064	1.2166	1.2732	1.3855	1.3522	1.3837	1.3414	1.3606	1.4212	1.4292	1.4311	1.4302	1.4243	1.4432	1.4447	1.4546	1.4873	1.4767	1.4788
dsinR YFP	0.1276	0.1501	0.1077	0.1084	0.123	0.0798	0.1644	0.2074	0.2917	0.3337	0.3673	0.3728	0.5085	0.5457	0.6126	0.6763	0.6157	0.692	0.5505	0.5882	0.551	0.4852	0.5081	0.3198	0.3045	0.3104	0.3263	0.354	0.3947	0.3725	0.3705	0.3593	0.3828	0.4783	0.4338	0.4317	0.3874	0.3891	0.4417	0.4437	0.4377	0.4347	0.435	0.4521	0.4509	0.4624	0.4935	0.4863	0.4887
dsinR YFP 2	0.179	0.3597	0.4254	0.5353	0.5377	0.3051	0.4941	0.506	0.5455	0.5219	0.5436	0.5038	0.6166	0.6085	0.5776	0.5799	0.5798	0.5733	0.4488	0.5349	0.5197	0.5402	0.5794	0.4835	0.561	0.5365	0.4908	0.5069	0.5141	0.5005	0.514	0.5179	0.5092	0.5346	0.3926	0.4478	0.4073	0.3757	0.4714	0.4766	0.4487	0.4549	0.4551	0.4741	0.4624	0.4711	0.4974	0.5111	0.4971
dsinR YFP 3	0.1366	0.2718	0.2521	0.2408	0.2681	0.2101	0.2984	0.295	0.4124	0.4491	0.4586	0.4869	0.6057	0.5524	0.6387	0.646	0.6187	0.7242	0.6251	0.6125	0.724	0.7056	0.5902	0.6892	0.6442	0.6534	0.5989	0.6089	0.5635	0.6021	0.5949	0.5647	0.5565	0.601	0.5174	0.5286	0.4547	0.4545	0.4909	0.4588	0.46	0.4456	0.4637	0.4703	0.482	0.489	0.5215	0.5215	0.5281
WTWS1 YFP	0.1276	0.1191	0.1059	0.101	0.1321	0.0741	0.1535	0.1397	0.1859	0.2205	0.176	0.2492	0.2751	0.3442	0.4123	0.4365	0.4742	0.528	0.5013	0.5525	0.5887	0.6717	0.8081	0.9821	0.6813	0.963	0.8736	0.8639	0.7905	0.8025	0.7011	0.768	0.8733	1.2143	0.8899	0.9988	0.8565	1.0359	1.1674	1.2355	1.2048	1.1975	1.1809	1.241	1.1884	1.03	1.1747	0.9685	1.1143
WTWS8 YFP	0.1316	0.1322	0.1196	0.1284	0.1515	0.0717	0.1599	0.1655	0.1969	0.2196	0.1771	0.2099	0.2212	0.2382	0.2801	0.3143	0.3523	0.4168	0.389	0.4937	0.7538	0.6014	0.6215	1.0097	0.9516	1.0634	1.0212	1.0688	1.1418	1.0684	1.064	1.0768	1.1247	1.1959	1.1355	1.0653	1.1038	1.0804	1.0655	0.9941	1.0407	1.0986	0.9011	1.0473	1.0509	1.0003	1.133	0.9216	1.0857
dhagWS2 YFP	0.1306	0.14	0.1071	0.1111	0.1472	0.087	0.1615	0.1766	0.2127	0.2529	0.2326	0.2486	0.3199	0.2996	0.3485	0.3937	0.5073	0.634	0.3879	0.5455	0.6347	0.7	0.6372	0.6995	0.7168	0.7233	0.6975	0.9648	0.8366	1.047	0.767	0.7111	0.9969	1.0411	0.8831	0.8469	0.8613	0.6643	0.9875	0.951	1.1377	0.8863	1.03	1.1913	1.4024	1.2468	1.0861	0.8307	0.9619
dhagWS9 YFP	0.1345	0.1331	0.1057	0.1043	0.1442	0.0822	0.1571	0.1733	0.2011	0.2324	0.2345	0.236	0.2805	0.3229	0.3662	0.4354	0.4964	0.5193	0.4796	0.609	0.6483	0.9642	0.968	0.9488	0.8969	0.9082	0.8559	1.0629	1.12	1.132	0.9462	0.9129	1.0501	0.9997	0.9332	0.9242	0.8936	0.9981	0.9262	0.894	0.8324	0.9019	0.9837	0.8912	0.8819	0.9425	0.978	0.9705	0.9719
YFP50
3610	2094	1962	1903	1867	1835	1821	1799	1736	1723	1705	1757	1715	1685	1651	1682	1644	1590	1595	1567	1536	1504	1509	1450	1421	1403	1372	1361	1307	1304	1278	1234	1200	1192	1151	1161	1133	1108	1118	1075	1077	1077	1050	1074	1070	1046	1030	1042	1052	991
dhag	2088	1945	1889	1853	1841	1801	1792	1783	1758	1757	1758	1737	1731	1712	1696	1681	1655	1607	1592	1541	1508	1461	1429	1400	1343	1314	1291	1264	1225	1200	1174	1154	1126	1107	1104	1090	1088	1089	1073	1073	1085	1063	1058	1072	1068	1068	1055	1051	1060
dsinR	2067	1945	1898	1838	1825	1799	1780	1773	1696	1716	1721	1712	1699	1680	1676	1661	1620	1570	1555	1519	1469	1423	1454	1512	1609	1665	1676	1596	1690	1533	1564	1643	1470	1500	1482	1444	1373	1384	1324	1349	1341	1302	1256	1236	1214	1220	1208	1161	1160
3610 YFP	2057	1984	1915	1866	1860	1831	1811	1794	1782	1785	1772	1744	1750	1724	1729	1709	1704	1703	1668	1699	1738	1693	1723	1760	1736	1707	1668	1719	1758	1737	1675	1705	1736	1720	1705	1674	1619	1708	1629	1645	1594	1583	1558	1603	1574	1602	1617	1601	1568
dhag YFP	2092	1982	1896	1883	1852	1824	1834	1810	1802	1794	1792	1776	1758	1735	1741	1720	1705	1691	1668	1648	1631	1610	1578	1578	1584	1555	1518	1515	1503	1454	1444	1463	1448	1444	1453	1429	1423	1419	1401	1410	1397	1393	1389	1362	1354	1406	1348	1360	1360
dsinR YFP	2170	2113	1999	1948	1913	1872	1894	1963	1923	2090	2347	2258	2476	2325	2278	2368	2340	2525	2477	2578	2667	2975	3000	3167	3486	3503	4111	4260	4232	4493	4705	5068	5307	5612	5912	6118	6332	6576	6724	6909	7017	7093	7177	7259	7265	7302	7326	7329	7362
dsinR YFP 2	2182	2130	2002	1921	1913	1870	1978	1951	2097	2100	2248	2084	2424	2280	2250	2386	2268	2768	2743	2751	2879	2634	2628	2757	2892	3101	3103	3453	3409	3597	3644	4065	4185	4433	4350	4267	5439	5703	5675	6575	6975	7272	7612	7744	6724	6877	7002	7138	7211
dsinR YFP 3	2204	2240	2154	2090	2125	2069	2072	2116	2126	2197	2240	2315	2286	2391	2081	2634	2479	2875	2625	2962	2723	2699	2966	3017	3049	3285	3426	3575	3696	3954	3977	4203	4437	4837	5225	5637	5901	6455	6585	7019	7403	7767	8171	8282	9173	9023	9680	9792	9859
WTWS1 YFP	2214	2079	1987	1955	1946	1898	1907	1891	1888	1926	1929	2002	1978	2000	2041	2970	2575	2363	3251	3393	3479	4256	2574	3602	3200	3298	3109	3200	3429	4026	5006	3964	5244	4739	7264	7020	7650	6949	7549	7830	7565	7734	7734	7759	8507	7555	8561	7860	8829
WTWS8 YFP	2220	2051	1980	1952	1946	1926	1899	1885	1878	1873	1886	1883	1917	1929	2012	2035	2127	2250	2270	2378	2368	2419	2512	2563	2688	2900	2774	3237	3254	3232	3259	3319	3520	3949	3800	4337	7110	7435	7459	6859	6681	6104	5985	7268	7902	7682	7797	7883	7836
dhagWS2 YFP	2164	2030	1918	1913	1899	1874	1884	1883	1861	1884	1935	1967	2008	2010	2120	2199	2298	2386	2483	2497	2605	2722	2711	2815	3066	2801	3560	3151	3745	3629	4541	5058	4610	4076	5202	4581	4862	4551	5959	7242	7372	8977	7997	7495	5430	5296	5253	5036	5038
dhagWS9 YFP	2150	2000	1882	1865	1854	1814	1851	1842	1821	1839	1860	1910	1956	2065	2127	2253	2306	2393	2339	2614	2620	2725	2817	2765	2734	3363	3285	4502	4087	5540	5615	5822	5730	6160	5365	5695	5538	5650	6132	5351	5212	5310	5228	5317	7233	4885	5157	6490	4668
3610	2032	1966	1913	1849	1855	1826	1784	1800	1776	1746	1772	1741	1723	1696	1687	1618	1625	1610	1581	1533	1485	1495	1460	1437	1388	1368	1359	1335	1283	1259	1272	1196	1175	1185	1150	1123	1126	1108	1088	1068	1085	1054	1074	1084	1080	1045	1029	1027	1023
dhag	2092	1943	1888	1847	1826	1797	1784	1757	1775	1751	1744	1751	1721	1717	1694	1673	1622	1608	1564	1521	1490	1452	1422	1394	1350	1319	1279	1253	1237	1189	1191	1163	1121	1115	1111	1080	1083	1087	1079	1070	1068	1041	1066	1059	1055	1053	1052	1043	1050
dsinR	2053	1955	1869	1843	1834	1785	1792	1769	1737	1747	1732	1719	1678	1654	1683	1650	1637	1632	1591	1601	1557	1613	1602	1615	1663	1672	1659	1684	1721	1667	1665	1684	1589	1653	1538	1490	1456	1340	1393	1385	1375	1366	1292	1274	1346	1333	1357	1290	1226
3610 YFP	2084	1996	1934	1902	1884	1848	1846	1824	1804	1781	1792	1787	1760	1747	1746	1728	1713	1717	1701	1691	1705	1700	1676	1707	1710	1703	1681	1684	1713	1715	1781	1735	1740	1748	1676	1718	1695	1687	1655	1637	1647	1600	1608	1608	1574	1649	1549	1511	1590
dhag YFP	2132	2021	1946	1891	1894	1872	1859	1830	1823	1802	1832	1785	1777	1763	1760	1747	1730	1717	1691	1667	1653	1627	1604	1589	1570	1541	1565	1563	1538	1516	1504	1495	1480	1461	1448	1424	1398	1396	1406	1393	1399	1363	1379	1376	1394	1371	1363	1377	1379
dsinR YFP	2199	2151	2017	1960	1958	1886	1894	1917	1971	2079	2193	2328	2285	2315	2602	2440	2632	2659	2602	2251	2509	2697	2926	3059	3202	3491	3634	3877	4096	4383	4676	5026	5252	5628	6003	6294	6577	6956	7234	7506	7701	7828	8079	8148	8163	8298	8262	8381	8408
dsinR YFP 2	2294	2229	2138	2032	2015	1991	2009	1991	2002	2087	2107	2189	2242	2320	2266	2472	2382	2573	2360	3317	2500	2447	2756	3117	3270	3833	3535	3755	4830	4584	4996	4061	4278	4223	5305	6429	6451	7886	7889	6288	7608	6932	6971	8534	7632	11614	14683	11028	14297
dsinR YFP 3	2186	2262	2177	2133	2115	2078	2142	2151	2247	2233	2291	2327	2363	2413	2368	2389	2401	3166	2669	2703	2486	2578	2372	2309	2252	2256	2318	2334	2395	2176	2303	2319	2538	3144	2766	2895	2917	3830	4016	4250	4429	4568	4745	4878	4983	5142	5244	5330	5466
WTWS1 YFP	2260	2096	2024	2010	1992	1956	1965	1950	1943	1955	1979	2020	2049	2071	2075	2088	2677	2303	3244	3795	2633	2682	4600	3658	3876	2957	3003	4089	4164	3552	3730	4084	4487	4625	5395	6135	6529	5242	7032	4646	6026	7572	7338	7849	7406	7906	6222	8304	6803
WTWS8 YFP	2199	2054	2013	1972	1941	1917	1914	1911	1881	1893	1867	1858	1902	1922	2008	2046	2145	2255	2330	2635	2644	2709	2761	2861	2879	2873	3157	3049	3165	3348	3337	3377	4032	3731	4601	3934	3849	5670	4839	6280	7972	9030	8532	7476	8560	9606	10138	9199	9630
dhagWS2 YFP	2230	2071	1989	1961	1950	1930	1932	1920	1933	1948	1962	2038	2073	2125	2188	2268	2384	2478	2530	2694	2741	2842	3156	3169	3856	3488	3525	4262	3378	3785	4154	5102	4572	5405	5595	4528	5941	5116	5465	7284	7263	7562	9869	5999	7389	6022	6748	7842	7212
dhagWS9 YFP	2176	2033	1956	1943	1926	1895	1894	1890	1876	1906	1913	1972	2042	2104	2219	2322	2319	2523	2550	2707	2746	2754	3332	3260	3209	3055	3505	3118	3498	3965	4108	6107	7187	7180	7187	6641	6637	7393	6960	6858	5984	6432	7071	7547	6524	7037	7092	7206	7414
3610	2134	2025	1946	1918	1913	1865	1863	1840	1826	1805	1828	1813	1748	1755	1734	1705	1636	1662	1601	1569	1561	1516	1477	1459	1428	1396	1372	1348	1321	1281	1298	1220	1203	1215	1218	1163	1154	1145	1100	1094	1098	1080	1082	1083	1066	1054	1044	1058	1051
dhag	2141	2002	1940	1906	1892	1858	1822	1817	1820	1792	1792	1796	1767	1739	1759	1698	1692	1656	1604	1583	1539	1477	1454	1426	1382	1340	1308	1268	1262	1212	1192	1176	1140	1126	1119	1100	1083	1080	1086	1072	1078	1056	1072	1067	1073	1055	1056	1058	1059
dsinR	2085	1970	1899	1862	1852	1806	1803	1790	1743	1762	1758	1732	1720	1702	1695	1693	1667	1630	1618	1554	1586	1575	1612	1642	1639	1544	1687	1721	1716	1582	1608	1504	1556	1480	1478	1431	1534	1536	1487	1486	1489	1413	1336	1300	1279	1276	1274	1231	1214
3610 YFP	2099	2026	1971	1894	1889	1886	1865	1850	1832	1829	1822	1811	1799	1766	1759	1746	1733	1746	1735	1705	1712	1717	1721	1722	1728	1749	1731	1734	1756	1757	1682	1734	1741	1736	1735	1723	1750	1698	1666	1669	1635	1602	1606	1587	1585	1580	1522	1563	1548
dhag YFP	2159	2040	1960	1935	1927	1920	1882	1883	1872	1872	1859	1832	1824	1799	1795	1781	1751	1738	1715	1698	1673	1662	1622	1600	1572	1556	1569	1548	1531	1519	1496	1543	1453	1473	1455	1449	1448	1424	1393	1419	1416	1376	1379	1373	1353	1362	1350	1358	1368
dsinR YFP	2270	2254	2119	2039	2015	2011	2012	2024	2077	2226	2243	2442	2396	2363	2487	2511	2521	2497	2545	2516	2503	2604	2858	3088	3146	3397	3408	3926	4284	4577	4928	5219	5444	5832	6233	6515	6745	7122	7289	7540	7667	7746	7889	7966	8009	8029	8062	8083	8154
dsinR YFP 2	2215	2238	2137	2059	2025	2005	2046	2034	2019	2142	2129	2138	2150	2186	2409	2418	2410	2417	2593	2923	3390	2691	2890	3370	3336	2735	2919	3112	3297	3227	3524	3571	3732	3767	4124	3595	3412	4148	4687	5505	5220	5170	6201	5701	5921	5995	6216	6335	6473
dsinR YFP 3	2106	2188	2159	2060	2051	2045	2052	2071	2078	2173	2229	2222	2254	2198	2432	2413	2464	2431	2419	2342	2420	2311	2527	2477	2646	2629	2916	3205	3326	3369	3627	3712	3905	4205	4290	5014	5266	4987	5138	5061	4942	4863	5788	5870	6041	6106	6201	6325	6377
WTWS1 YFP	2249	2080	2032	1999	1979	1962	1964	1935	1940	1955	1999	1986	2035	1999	3107	2045	2743	2998	2371	4147	3363	3583	2583	3823	3455	3552	3240	3552	4398	4518	4316	4430	3908	5285	5552	5747	5625	5351	6825	6359	6651	4757	7382	7354	7550	8315	8407	8177	7363
WTWS8 YFP	2220	2102	2013	1982	1963	1955	1947	1895	1901	1929	1926	1921	1946	1975	2076	2026	2047	2153	2255	2292	2333	2467	2501	2594	3072	2698	3128	3064	3129	3219	3626	3688	3833	3606	3725	4205	4887	6500	5332	7611	8067	4490	7423	5836	6886	6327	6315	5720	6961
dhagWS2 YFP	2211	2087	1993	1957	1946	1915	1940	1937	1931	1940	1985	1997	2063	2081	2136	2226	2330	2453	2544	2647	2703	2945	2948	3082	3265	4458	3904	3637	4192	3520	4703	5660	4265	5543	5520	7634	7765	7427	7803	7511	7890	9313	8716	8246	8540	7986	9593	9876	8246
dhagWS9 YFP	2177	2040	1963	1931	1934	1895	1920	1898	1890	1898	1913	1979	2007	2128	2204	2296	2389	2447	2676	2659	3243	3627	3610	3744	3574	4051	3792	3808	4423	5210	5115	4799	4871	5861	4457	4671	6749	6738	6558	7120	5808	6721	6287	6209	6589	7635	7659	7666	7741
3610	2116	2044	1982	1912	1921	1880	1869	1863	1828	1824	1822	1779	1767	1721	1714	1710	1701	1625	1613	1594	1555	1552	1491	1482	1431	1387	1368	1348	1329	1295	1284	1248	1220	1211	1210	1163	1132	1131	1112	1120	1112	1090	1072	1065	1052	1055	1057	1043	1040
dhag	2150	2019	1941	1885	1901	1857	1847	1850	1832	1815	1829	1806	1776	1753	1758	1726	1706	1670	1640	1599	1555	1537	1486	1452	1399	1373	1335	1306	1280	1218	1218	1183	1145	1138	1136	1104	1098	1106	1098	1090	1093	1079	1079	1064	1062	1070	1065	1071	1053
dsinR	2118	1989	1926	1897	1867	1828	1805	1804	1789	1785	1768	1753	1733	1710	1697	1687	1677	1669	1597	1600	1577	1617	1606	1639	1671	1686	1697	1719	1741	1745	1778	1732	1698	1649	1700	1571	1412	1553	1399	1556	1445	1442	1330	1313	1306	1314	1327	1261	1239
3610 YFP	2126	2044	1987	1929	1924	1881	1878	1853	1830	1847	1845	1806	1805	1767	1771	1775	1751	1729	1726	1705	1700	1693	1693	1731	1728	1741	1673	1723	1735	1723	1694	1711	1680	1712	1740	1715	1676	1668	1660	1627	1592	1621	1582	1594	1565	1565	1582	1627	1596
dhag YFP	2204	2077	1984	1967	1948	1907	1888	1893	1887	1880	1871	1867	1829	1828	1787	1774	1765	1745	1743	1710	1682	1666	1627	1636	1609	1597	1562	1560	1541	1511	1504	1549	1472	1470	1472	1441	1427	1428	1406	1411	1429	1378	1389	1363	1364	1351	1365	1360	1363
dsinR YFP	2244	2213	2076	2002	1952	1947	1942	1988	1993	2217	2317	2265	2391	2378	2456	2680	2655	2581	2664	2636	2695	2943	3122	3268	3206	3479	3892	4303	4237	4528	4882	5322	5602	6017	6396	6733	7135	7556	7849	8163	8282	8461	8691	8782	8826	8947	8880	8980	9101
dsinR YFP 2	2294	2288	2186	2099	2085	2059	2055	2089	2122	2147	2152	2281	2417	2402	2320	2453	2553	2378	2462	2542	2478	2627	2682	2800	2857	2944	3141	3207	3308	3718	3484	3744	4025	4721	4165	5516	4873	5047	5197	6058	6367	6614	6892	7078	7249	7383	7537	7569	9060
dsinR YFP 3	2165	2272	2123	2084	2094	2074	2094	2104	2209	2315	2400	2473	2467	2402	2537	2717	2618	2479	2657	2517	2628	2687	2790	2330	2698	2820	2787	2833	2895	3152	3486	3368	3539	3854	4430	4712	4410	4629	4749	4952	5036	5163	5332	5483	5586	5669	5724	5756	5854
WTWS1 YFP	2258	2104	2051	1989	1999	1972	1969	1971	1947	1974	1995	2020	2017	2093	2139	2246	2234	2461	2534	2574	2585	2903	2664	3504	3074	3085	4475	2885	4781	4716	3689	5134	4688	6016	4333	6855	7329	6814	6596	6733	6354	8026	8549	8304	9248	7526	8317	7711	6874
WTWS8 YFP	2248	2078	2027	1998	1977	1950	1944	1919	1915	1937	1919	1931	1930	1930	1990	2011	2067	2134	2226	2267	2524	2370	2433	2674	2576	3174	2828	2868	3667	3324	3865	3274	4374	5662	3685	3474	6950	7840	8148	7743	8627	8991	9069	8207	9324	9219	8784	9524	9649
dhagWS2 YFP	2224	2063	2024	1998	1975	1973	1969	1943	1935	1945	2015	2017	2114	2121	2178	2305	2380	2397	2477	2526	2512	3884	2951	3132	4210	4132	3090	4404	4214	4248	3594	5617	6127	6081	7594	7451	7510	7754	7858	7915	7975	7740	7994	8475	7541	8045	8114	8326	9107
dhagWS9 YFP	2223	2095	1969	1947	1979	1934	1954	1937	1932	1929	1950	1999	2058	2092	2200	2319	2361	2467	2499	2686	2810	3269	3037	4126	5015	3013	4073	4424	4873	4226	5413	4405	4176	4824	5657	5387	6920	7009	5728	7197	7172	6873	8658	8278	7642	7933	9236	6917	9309
3610	2128	2013	1961	1913	1886	1876	1808	1850	1825	1815	1778	1777	1795	1755	1716	1702	1685	1668	1632	1582	1569	1538	1511	1490	1434	1411	1396	1371	1339	1326	1295	1251	1156	1175	1194	1182	1149	1159	1111	1148	1090	1077	1119	1091	1067	1092	1064	1080	1068
dhag	2100	1953	1885	1831	1827	1818	1789	1805	1766	1766	1765	1759	1723	1716	1724	1689	1652	1645	1612	1569	1535	1498	1465	1425	1395	1338	1331	1312	1276	1242	1211	1185	1157	1136	1107	1098	1085	1082	1069	1071	1074	1061	1074	1056	1061	1063	1062	1050	1056
dsinR	2153	2013	1961	1901	1870	1872	1831	1824	1808	1800	1810	1799	1742	1747	1735	1715	1686	1672	1667	1623	1606	1600	1575	1640	1682	1702	1724	1734	1759	1768	1788	1612	1549	1541	1528	1495	1462	1441	1415	1411	1398	1377	1374	1335	1360	1353	1342	1323	1298
3610 YFP	2109	2051	1972	1903	1913	1856	1857	1861	1837	1814	1835	1806	1798	1769	1784	1737	1736	1738	1731	1719	1708	1679	1714	1727	1741	1735	1712	1731	1697	1749	1760	1698	1711	1703	1773	1736	1687	1709	1658	1654	1631	1619	1633	1662	1591	1604	1604	1535	1580
dhag YFP	2133	2013	1947	1886	1899	1862	1859	1838	1812	1814	1813	1798	1798	1767	1755	1741	1745	1706	1702	1656	1643	1634	1592	1590	1588	1563	1564	1597	1518	1510	1495	1514	1502	1495	1497	1477	1455	1422	1439	1416	1403	1377	1381	1388	1392	1385	1357	1373	1344
dsinR YFP	2260	2253	2135	2020	1990	1984	1979	2026	2068	2288	2354	2356	2434	2596	2443	2464	2622	2446	2651	2721	2849	2909	3066	3242	3520	3407	3683	4046	4166	4530	4797	5144	5345	5695	6031	6265	6582	6860	7047	7344	7505	7630	7783	7764	7868	7949	7899	7901	7976
dsinR YFP 2	2237	2247	2111	2069	2031	2011	2033	2049	2032	2225	2208	2220	2188	2388	2559	2403	2482	3185	2450	2646	2482	2650	2483	2733	2594	2565	2472	2623	2666	3184	2929	3169	3541	3678	3791	3473	4008	4260	4254	3932	4713	4122	4238	5129	5508	5700	5841	4891	4916
dsinR YFP 3	2257	2392	2299	2263	2253	2233	2246	2304	2334	2397	2377	2425	2369	2440	2120	2467	2425	2796	2744	2902	2665	2585	2685	2827	2797	2734	3342	3499	3521	3571	3714	3863	4099	4296	4530	4567	4894	5117	5358	5544	5731	5818	6036	6362	6521	6674	6794	6866	7043
WTWS1 YFP	2298	2146	2069	2052	2023	1991	1975	1974	1987	1992	1982	2036	2046	2056	2132	2231	2358	2374	2399	2941	3357	3218	3888	3644	3342	4326	3569	3633	3940	3719	4873	5236	4622	3965	5490	4539	5083	5903	5484	6598	7936	6328	6403	6726	8261	6848	7458	8251	7431
WTWS8 YFP	2251	2143	2083	2059	2050	1987	1977	1941	1971	1962	1977	1984	2029	2037	2092	2163	2207	2307	2434	2765	2665	2891	3002	3129	3298	3572	3426	3665	3405	3913	4971	4471	4795	6916	6625	7320	7920	7764	7717	7813	8399	8282	8350	8673	8704	8644	8956	9027	9109
dhagWS2 YFP	2202	2071	1986	1981	1972	1937	1937	1951	1927	1942	1969	2023	2060	2082	2195	2311	2392	2624	2535	2591	2633	2744	2790	3739	2942	3069	3363	3887	3737	4960	3140	4736	4515	5987	4122	5549	5070	6131	5218	5378	7482	7036	7399	6367	8393	7062	7891	7433	7680
dhagWS9 YFP	2242	2131	2041	2005	1995	1980	1975	1980	1962	1938	1980	2013	2080	2138	2203	2259	2337	2471	2784	2847	3341	3715	3211	3999	3650	4566	4116	3645	4375	5025	3835	5358	4301	7297	5411	4485	5703	4790	5038	5174	5245	5161	6655	5610	6749	5355	5482	5532	5642
3610	2097	2017	1952	1923	1890	1882	1876	1831	1808	1835	1829	1797	1785	1756	1745	1734	1719	1684	1618	1630	1562	1553	1511	1509	1466	1423	1424	1387	1359	1321	1311	1291	1266	1253	1228	1172	1161	1163	1165	1141	1128	1103	1101	1105	1092	1071	1061	1046	1079
dhag	2161	2026	1959	1934	1908	1862	1876	1844	1846	1841	1835	1816	1804	1771	1779	1764	1742	1695	1662	1628	1597	1566	1512	1503	1453	1422	1378	1335	1316	1272	1238	1224	1171	1176	1159	1129	1110	1112	1109	1108	1102	1092	1107	1082	1094	1086	1082	1083	1076
dsinR	2118	1996	1956	1906	1890	1873	1831	1848	1801	1807	1789	1765	1757	1734	1738	1726	1702	1670	1678	1629	1585	1589	1547	1651	1682	1534	1510	1759	1510	1544	1577	1570	1532	1544	1525	1506	1500	1484	1455	1453	1441	1444	1398	1374	1351	1364	1312	1330	1284
3610 YFP	2160	2082	2011	1974	1925	1918	1910	1886	1857	1885	1852	1848	1822	1822	1809	1767	1757	1764	1743	1718	1732	1719	1717	1713	1709	1735	1741	1738	1739	1725	1754	1764	1744	1737	1819	1755	1751	1748	1697	1650	1675	1667	1667	1627	1621	1597	1613	1577	1538
dhag YFP	2168	2041	1988	1930	1941	1882	1916	1871	1845	1863	1847	1827	1838	1798	1802	1789	1746	1762	1728	1694	1680	1686	1627	1622	1605	1589	1560	1547	1554	1490	1551	1518	1516	1477	1493	1463	1466	1444	1426	1391	1391	1379	1414	1386	1365	1403	1362	1363	1395
dsinR YFP	2215	2146	2014	1984	1969	1933	1963	1985	2094	2157	2191	2388	2430	2592	2646	2617	2592	2488	2765	2821	2774	2879	3009	3217	3096	3317	3958	4300	4680	4465	4801	5124	5419	5793	6106	6366	6553	6948	7153	7414	7657	7640	7885	7975	8033	8018	8062	8113	8049
dsinR YFP 2	2387	2678	2847	2850	2779	2694	2819	2812	2724	2755	2787	2821	2722	2827	2756	3011	3087	3033	2855	2853	2992	2880	3044	3053	3185	3217	3477	3178	3333	3254	3551	3486	3456	3513	3491	3948	4018	3567	4365	4991	5050	5042	5460	5623	5632	5721	5971	6187	6027
dsinR YFP 3	2172	2313	2242	2177	2141	2133	2124	2181	2185	2287	2379	2375	2403	2535	2631	2608	2573	2928	2708	2647	2779	2673	2512	2783	2748	2808	3046	3239	3405	3583	3452	3537	3908	4329	3975	4757	4816	5290	5115	4876	5751	5248	6281	6425	6523	6668	6855	6992	7111
WTWS1 YFP	2108	2078	2043	2006	1973	1959	1971	1970	1942	1957	1989	2014	2033	2090	2190	2230	2336	2371	2531	2566	2656	2906	3583	4428	3160	4729	4138	4061	4026	4187	3407	4216	4658	6116	5790	5860	5882	7282	7717	8180	7865	7884	7772	8019	8122	7917	8416	7599	8231
WTWS8 YFP	2261	2115	2086	2050	2029	1972	1972	1981	1952	1966	1949	1994	1983	1971	2027	2095	2141	2234	2300	2837	2373	2469	2805	4373	4056	4236	4241	4311	4419	4336	4267	4560	4720	5078	4804	4913	5220	5322	5269	4806	5409	5956	5014	5519	5945	5971	6675	5392	6795
dhagWS2 YFP	2240	2081	2033	2013	1994	1929	1959	1977	1959	1963	2006	2030	2068	2088	2172	2222	2371	2671	2417	2560	2852	3764	2754	3402	3200	3056	3105	4441	3921	5034	3741	4019	5168	5238	4983	4713	6149	5128	6660	6788	7218	7152	8597	9843	10757	9361	8707	6398	8785
dhagWS9 YFP	2229	2152	2076	2049	2014	2002	1994	2002	1964	1994	2011	2054	2127	2151	2210	2287	2426	2474	2534	2743	2800	4582	4447	4638	4272	4141	4189	4580	4972	4935	4569	4378	4988	5525	3991	5090	4612	4889	4597	5232	5141	5048	5340	5049	5112	5327	5337	5361	5405
raw data series 3
OD590
Cycle Nr.	1	2	3	4	5	6	7	8	9	10	11	12	13	14	15	16	17	18	19	20	21	22	23	24	25	26	27	28	29	30	31	32	33	34	35	36	37	38	39	40	41	42	43	44	45	46	47	48	49
Time [s]	0	901.3	1801.3	2701.3	3601.3	4501.2	5401.1	6301.2	7201.2	8101.2	9001.2	9901.2	10801.2	11701.2	12601.1	13501.2	14401.2	15301.2	16201.2	17101.2	18001.1	18901.1	19801.1	20701.1	21601.1	22501.1	23401.1	24301.1	25201.1	26101.1	27001.1	27901	28801	29701	30600.9	31501	32401	33301	34201	35101	36000.9	36901	37801	38701	39601	40501	41400.9	42300.8	43200.9
Temp. [°C]	29.6	29.7	30.1	30	29.8	30	30.2	29.8	29.9	29.9	30	30.2	29.9	30	29.9	29.8	30	29.9	30	29.8	29.8	29.9	30	29.8	29.8	29.9	30	29.9	30	29.9	29.7	29.9	30	29.9	29.8	30	29.8	29.8	29.8	30	30	29.9	30.3	29.8	29.9	29.9	29.8	29.8	30
3610	0.1025	0.1041	0.1026	0.1028	0.1168	0.1539	-0.3616	0.1336	0.1244	0.1246	0.1294	0.1387	0.1484	0.1554	0.1712	0.1809	0.1793	0.2091	0.2367	0.2407	0.2669	0.3361	0.3529	0.4048	0.4394	0.4889	0.5713	0.6103	0.6586	0.7245	0.779	0.788	0.8456	0.8739	0.9517	1.0049	1.0418	1.0305	1.0906	1.0397	1.118	1.109	1.1149	1.1169	1.1279	1.1113	1.1317	1.0815	1.1578
dhag	0.1152	0.115	0.1146	0.1195	0.1236	0.1649	0.0097	0.1442	0.138	0.1356	0.139	0.1507	0.1604	0.1746	0.1983	0.2124	0.2387	0.258	0.2979	0.2966	0.363	0.4359	0.4936	0.5634	0.633	0.7158	0.7902	0.8371	0.8892	0.9246	0.9619	1.0171	1.0677	1.0877	1.1486	1.1821	1.2213	1.216	1.2335	1.2385	1.2743	1.2901	1.2794	1.2855	1.2551	1.2776	1.28	1.2619	1.2955
dsinR	0.1105	0.1342	0.1053	0.1062	0.0999	0.1321	-0.017	0.1229	0.1199	0.1224	0.1529	0.1532	0.1872	0.2368	0.2623	0.2276	0.438	0.5057	0.5354	0.5789	0.7555	0.7926	0.7809	0.8868	0.8113	0.8187	0.7923	0.7213	0.709	0.6674	0.6164	0.489	0.5427	0.4669	0.4489	0.4267	0.4659	0.3224	0.3991	0.4254	0.3716	0.372	0.3635	0.3848	0.2934	0.419	0.4048	0.4063	0.4155
dhag YFP	0.1129	0.117	0.1164	0.1127	0.0746	0.1479	-0.0062	0.1327	0.1343	0.1428	0.1453	0.1476	0.135	0.1226	0.1179	0.0907	0.0988	0.1103	0.0896	0.0812	0.1189	0.1143	0.0877	0.1212	0.1279	0.1291	0.1413	0.1431	0.1484	0.1456	0.1576	0.1571	0.1386	0.1428	0.2122	0.2087	0.2224	0.2152	0.2637	0.2725	0.2941	0.3678	0.3683	0.3786	0.4364	0.4795	0.5142	0.63	0.6425
dhag YFP2	0.1145	0.1152	0.1136	0.1084	0.0817	0.147	-0.0065	0.1392	0.1446	0.1536	0.1663	0.1874	0.1989	0.2216	0.2575	0.293	0.3169	0.375	0.4047	0.4937	0.5819	0.656	0.7451	0.8145	0.8769	0.9209	0.9753	1.0159	1.0584	1.0926	1.1396	1.1377	1.1741	1.19	1.2433	1.2538	1.2436	1.2654	1.2725	1.2673	1.266	1.2804	1.2448	1.224	1.2309	1.2456	1.2345	1.2949	1.273
WTWS1 YFP	0.1272	0.1282	0.1316	0.1249	0.0763	0.166	0.0176	0.1759	0.1952	0.2284	0.2614	0.2926	0.3319	0.3886	0.3975	0.4383	0.4641	0.5126	0.5331	0.6503	0.6946	0.7322	0.7388	0.8313	0.8558	0.9339	0.9251	0.8803	0.6966	0.8027	0.8993	0.8758	1.0754	0.84	0.9161	0.836	1.0312	0.8053	1.2086	1.1761	0.934	0.8878	1.0929	1.3231	1.0381	1.1887	1.3281	1.2351	1.3321
WTWS8 YFP	0.1102	0.1075	0.1078	0.1063	0.0449	0.1365	0.0536	0.1385	0.1351	0.1493	0.174	0.1858	0.2035	0.2426	0.2826	0.2914	0.3658	0.3955	0.4537	0.4991	0.5917	0.6147	0.5868	0.615	0.6411	0.6871	0.6962	0.7324	0.7166	0.7097	0.6983	0.7132	0.7095	0.6545	0.7469	0.7033	0.702	0.8677	0.7009	0.7965	0.8182	0.7099	0.7622	0.953	1.0358	0.9324	0.9727	0.7978	1.1209
dhagWS2 YFP	0.1089	0.109	0.1089	0.1087	0.0928	0.1197	0.1095	0.1374	0.1296	0.1485	0.1661	0.1878	0.2586	0.2642	0.312	0.3256	0.3626	0.3845	0.3931	0.4457	0.4635	0.5531	0.4872	0.5822	0.5354	0.593	0.6009	0.7257	0.6176	0.7885	0.6612	0.7715	0.7467	0.839	0.7614	0.5789	0.943	0.844	0.6697	0.9422	0.592	0.5121	1.0976	0.6437	0.5541	0.8669	0.6599	0.9494	0.6849
dhagWS9 YFP	0.1092	0.1134	0.1073	0.1113	0.1058	0.1426	0.1062	0.1356	0.1351	0.1482	0.1722	0.2129	0.2466	0.2429	0.294	0.2916	0.391	0.4217	0.4263	0.4591	0.8436	0.5598	0.5256	0.7333	0.6861	0.7966	0.6263	0.8208	0.724	0.718	0.8939	1.0543	0.959	0.9241	0.9525	1.0367	1.1404	0.9624	0.6746	0.9459	1.1521	0.7973	1.0072	1.0225	0.8461	1.0274	1.1495	1.2611	1.1274
dsinR YFP	0.114	0.2332	0.1828	0.1495	0.1494	0.2158	0.1178	0.2078	0.2745	0.3566	0.291	0.3673	0.3863	0.5871	0.5145	0.6248	0.6539	0.7079	0.7009	0.74	0.8932	0.6934	0.6902	0.7423	0.6446	0.5719	0.5979	0.6797	0.4671	0.6273	0.68	0.5276	0.5206	0.4235	0.4926	0.3224	0.4128	0.3016	0.4539	0.3017	0.3301	0.4549	0.4561	0.4488	0.4207	0.483	0.4945	0.5455	0.5326
dsinR YFP2	0.1175	0.2294	0.1868	0.2025	0.1651	0.2549	0.2046	0.2807	0.2836	0.1967	0.2937	0.2984	0.4933	0.6578	0.6321	0.6004	0.632	0.7654	0.6607	0.7474	0.8352	0.7995	0.6614	0.7733	0.7129	0.603	0.7207	0.4797	0.6583	0.6077	0.5128	0.5894	0.4357	0.4303	0.4326	0.4033	0.455	0.3837	0.4528	0.4752	0.4525	0.3521	0.3894	0.2922	0.2996	0.2652	0.4293	0.3593	0.3821
3610	0.1038	0.1042	0.1031	0.072	0.081	0.133	0.0702	0.1409	0.1263	0.1276	0.1293	0.1289	0.1029	0.175	0.1501	0.1977	0.1926	0.1818	0.2553	0.2416	0.2885	0.2859	0.3508	0.3759	0.4112	0.4547	0.5653	0.6123	0.6795	0.708	0.7565	0.7912	0.8418	0.8508	0.891	0.928	0.9518	0.9953	1.0333	1.029	1.0452	1.1319	1.1111	1.1428	1.0976	1.179	1.2072	1.1975	1.19
dhag	0.1167	0.1158	0.1137	0.1047	0.0855	0.1387	0.0805	0.1477	0.1423	0.1376	0.1382	0.1478	0.1182	0.193	0.203	0.2369	0.2489	0.2564	0.3132	0.3394	0.3988	0.4615	0.5483	0.5828	0.6268	0.7142	0.8523	0.87	0.9261	0.969	1.0087	1.0537	1.106	1.134	1.1757	1.1985	1.2411	1.2632	1.3137	1.3038	1.2922	1.3327	1.3247	1.3342	1.3125	1.3649	1.3593	1.352	1.3446
dsinR	0.1067	0.1377	0.1049	0.0995	0.1047	0.1204	0.0655	0.1158	0.1249	0.1474	0.1573	0.2647	0.1782	0.2781	0.4433	0.5586	0.5383	0.6735	0.5508	0.5172	0.6187	0.3276	0.3607	0.3697	0.45	0.7131	0.5948	0.5408	0.5647	0.5142	0.6199	0.6118	0.5818	0.5126	0.516	0.4812	0.5909	0.5522	0.5	0.5145	0.4175	0.4247	0.4128	0.4084	0.3508	0.4148	0.4038	0.4684	0.422
3610 YFP	0.1136	0.1166	0.1123	0.1099	0.1139	0.1307	0.0629	0.1387	0.1487	0.1601	0.1759	0.194	0.1959	0.173	0.2568	0.2543	0.2933	0.3256	0.3612	0.3871	0.4566	0.5246	0.5476	0.6204	0.678	0.7033	0.8506	0.8188	0.8545	0.8779	0.9074	0.9493	1.0276	1.0154	1.1572	1.1955	1.2596	1.276	1.3006	1.297	1.2671	1.2725	1.2695	1.2555	1.2364	1.2837	1.2589	1.2685	1.2346
dhag YFP	0.1091	0.1134	0.111	0.0969	0.1131	0.1257	0.0456	0.1325	0.1341	0.1416	0.1453	0.1473	0.1076	0.068	0.1146	0.095	0.081	0.1072	0.0809	0.0747	0.1056	0.1166	0.0873	0.0846	0.0932	0.0712	0.144	0.1291	0.1388	0.1445	0.1514	0.1647	0.1869	0.1925	0.2034	0.1988	0.246	0.3015	0.3169	0.342	0.3432	0.3857	0.4339	0.4848	0.4992	0.6357	0.6252	0.725	0.7271
dhag YFP2	0.1149	0.1169	0.1146	0.1062	0.1166	0.1326	0.0656	0.1495	0.1496	0.1593	0.1752	0.193	0.2055	0.2253	0.2714	0.3002	0.3343	0.3825	0.4331	0.4943	0.595	0.6829	0.7591	0.8216	0.891	0.9094	1.0102	1.0394	1.091	1.1224	1.1592	1.1875	1.2221	1.2384	1.2879	1.3042	1.3012	1.3485	1.3003	1.359	1.3059	1.3031	1.3189	1.3284	1.277	1.3313	1.3451	1.3795	1.3528
WTWS1 YFP	0.1273	0.1377	0.1342	0.1248	0.1081	0.1525	0.0986	0.1863	0.2049	0.2316	0.2773	0.2976	0.3236	0.3853	0.4021	0.4464	0.4748	0.5213	0.576	0.5418	0.5847	0.6974	0.7071	0.6793	0.6652	0.6429	0.9561	0.8305	0.9177	0.7221	0.8981	0.8648	1.045	1.0433	1.0322	1.1994	1.0753	1.1558	1.0197	1.3052	0.9574	1.0487	1.2969	0.9384	1.0731	0.9594	1.2462	1.3664	1.3061
WTWS8 YFP	0.11	0.1081	0.1063	0.1049	0.0952	0.1287	0.0646	0.1477	0.1383	0.1516	0.179	0.184	0.2056	0.2686	0.2795	0.3199	0.3164	0.358	0.3645	0.3878	0.4599	0.483	0.5083	0.5429	0.587	0.62	0.6901	0.661	0.6711	0.7307	0.6819	0.8068	0.6621	0.7157	0.6814	0.6249	0.8248	0.7905	0.6125	0.8769	0.6486	0.683	0.5867	0.6672	1.0412	0.7926	0.9547	0.8939	1.0178
dhagWS2 YFP	0.1099	0.1105	0.1095	0.0985	0.1147	0.1176	0.0678	0.1433	0.1316	0.1538	0.1696	0.1869	0.2499	0.2591	0.2894	0.3154	0.3412	0.3591	0.3449	0.5461	0.4668	0.8984	0.8939	0.7289	0.8667	0.778	0.717	0.7131	0.6695	0.9972	0.8456	0.7464	0.7123	0.7111	0.6803	0.7863	0.7874	0.8687	0.7345	1.0234	0.9596	0.8325	1.0726	0.9482	1.1606	0.8187	0.8254	0.87	1.1154
dhagWS9 YFP	0.1111	0.1152	0.1182	0.1018	0.1209	0.1221	0.0785	0.1478	0.1386	0.1601	0.1844	0.3342	0.2268	0.2526	0.2607	0.2936	0.3171	0.3802	0.369	0.4733	0.585	0.5335	0.5891	0.6224	0.7463	0.6212	0.6635	0.8956	1.0321	0.6721	1.023	0.8119	0.7621	0.827	0.9597	0.8891	1.0726	0.8755	0.5624	0.7231	0.8312	0.7068	0.8034	1.1575	0.8426	0.688	1.0025	1.2109	1.1905
dsinR YFP	0.1172	0.2417	0.2346	0.1911	0.2195	0.2243	0.2286	0.259	0.3421	0.2857	0.3891	0.4966	0.4509	0.6353	0.6593	0.6412	0.6719	0.6027	0.7225	0.7701	0.5587	0.7844	0.347	0.4453	0.4696	0.4001	0.3631	0.5442	0.5442	0.5396	0.5303	0.4726	0.4524	0.43	0.3647	0.4471	0.4078	0.3558	0.3703	0.392	0.4383	0.3166	0.355	0.3342	0.3285	0.3232	0.3527	0.4015	0.3783
dsinR YFP2	0.1157	0.2126	0.2165	0.1748	0.1908	0.1521	0.1734	0.1981	0.294	0.2518	0.4535	0.5753	0.5692	0.5413	0.6301	0.6352	0.6227	0.241	0.4904	0.5424	0.6575	0.6084	0.6718	0.6219	0.5905	0.5699	0.6019	0.7668	0.7001	0.4828	0.4814	0.692	0.6785	0.4518	0.3208	0.4201	0.4057	0.414	0.4346	0.4896	0.4509	0.3535	0.3361	0.3412	0.3069	0.4047	0.3111	0.4458	0.4485
3610	0.1041	0.1066	0.1054	0.0847	0.0762	0.1372	0.0395	0.1465	0.1342	0.1313	0.1324	0.1337	0.1007	0.1748	0.1877	0.1962	0.1959	0.2129	0.2532	0.2499	0.2788	0.2903	0.3464	0.3597	0.4102	0.4522	0.5599	0.6302	0.7018	0.7252	0.7515	0.8197	0.8596	0.8706	0.8792	0.9316	0.96	0.9834	1.0325	1.0373	1.0756	1.1286	1.0761	1.1245	1.0906	1.1398	1.1811	1.1945	1.1436
dhag	0.1183	0.1175	0.1161	0.0909	0.0824	0.1385	-0.0127	0.1463	0.1411	0.1376	0.1331	0.0981	0.112	0.1945	0.2185	0.2051	0.1606	0.2687	0.3367	0.3226	0.3939	0.4358	0.5274	0.5744	0.6442	0.7051	0.8184	0.8614	0.9135	0.9593	1.0047	1.052	1.0919	1.1206	1.1595	1.2077	1.2363	1.2584	1.3088	1.2918	1.3022	1.356	1.3217	1.3452	1.2852	1.3527	1.3531	1.3562	1.3328
dsinR	0.1053	0.1413	0.1044	0.0817	0.0618	0.1075	-0.0382	0.1441	0.1125	0.1721	0.1564	0.1917	0.2113	0.3759	0.4082	0.3752	0.4292	0.446	0.6313	0.5166	0.5638	0.6686	0.5948	0.2018	0.3819	0.4084	0.5116	0.8467	0.6364	0.6753	0.8726	0.8607	0.6774	0.8445	0.5456	0.632	0.5173	0.5097	0.5155	0.6451	0.8108	0.585	0.2851	0.3988	0.237	0.2513	0.6615	0.2147	0.2373
3610 YFP	0.1152	0.1139	0.1086	0.0834	0.0688	0.119	-0.0189	0.138	0.1442	0.1584	0.1837	0.1798	0.1421	0.2351	0.2632	0.263	0.2399	0.3227	0.3732	0.3803	0.4478	0.4933	0.607	0.6357	0.689	0.7072	0.7997	0.8246	0.8603	0.8968	0.9436	0.9704	0.973	1.0255	1.0265	1.1262	1.11	1.2097	1.2827	1.2972	1.3025	1.3223	1.2943	1.3479	1.2538	1.347	1.3174	1.3339	1.2883
dhag YFP	0.1137	0.1129	0.1107	0.091	0.0707	0.1234	-0.024	0.1341	0.1332	0.1427	0.1543	0.1287	0.0741	0.1313	0.1289	0.0946	0.0479	0.0887	0.1007	0.0747	0.094	0.0713	0.1197	0.115	0.0897	0.0798	0.1286	0.1289	0.1397	0.1443	0.1536	0.1672	0.1867	0.1943	0.2014	0.2241	0.2521	0.2609	0.2987	0.3321	0.3449	0.4138	0.4304	0.4846	0.4978	0.6122	0.6594	0.6961	0.7144
dhag YFP2	0.1178	0.1163	0.1146	0.0896	0.073	0.138	-0.0219	0.1465	0.1511	0.1615	0.1829	0.1801	0.1389	0.2419	0.2828	0.2972	0.2876	0.369	0.4384	0.5001	0.5921	0.6664	0.7839	0.8442	0.8712	0.9066	1.0021	1.0358	1.0918	1.1284	1.1668	1.1978	1.2301	1.2555	1.2763	1.3049	1.3307	1.3453	1.369	1.3716	1.3594	1.3967	1.3625	1.3598	1.3416	1.417	1.3827	1.3961	1.3678
WTWS1 YFP	0.1323	0.1403	0.1331	0.1012	0.1008	0.1568	0.0007	0.1801	0.2055	0.2422	0.2724	0.2461	0.2983	0.4391	0.4496	0.5074	0.4064	0.4935	0.5357	0.5647	0.6083	0.6178	0.6833	0.6695	0.6847	0.6632	0.743	0.7707	0.9219	1.3144	0.9342	1.2791	1.3132	1.1743	1.0777	1.1065	1.2145	1.1628	1.1593	1.1328	1.1448	1.0756	1.2356	1.095	0.9858	1.0685	1.0616	1.0509	0.9928
WTWS8 YFP	0.1127	0.1107	0.1101	0.0741	0.0743	0.1279	-0.0308	0.1369	0.1465	0.1537	0.1747	0.1358	0.1434	0.184	0.2584	0.256	0.2497	0.408	0.4176	0.4274	0.4812	0.5323	0.6046	0.6049	0.6494	0.6349	0.7196	0.7192	0.744	0.7502	0.7592	0.7523	0.7592	0.7475	0.7166	0.7138	0.6874	0.691	0.7011	0.6888	0.7076	0.7125	0.6701	0.6384	0.6353	1.0209	0.9847	0.969	0.9124
dhagWS2 YFP	0.1089	0.1172	0.1132	0.0813	0.0818	0.1228	-0.0422	0.1293	0.1362	0.1486	0.1536	0.1484	0.2015	0.2457	0.3349	0.291	0.2717	0.5435	0.4028	0.7122	0.8188	0.5607	0.8824	0.9392	0.7596	0.9201	0.7313	1.0842	0.974	0.804	0.7969	0.9373	1.1776	0.814	1.1452	1.0441	1.0987	0.9229	1.0752	1.1003	0.8817	1.0373	1.1211	1.0672	1.1269	0.877	1.0574	1.0318	1.1003
dhagWS9 YFP	0.1133	0.112	0.1118	0.0755	0.081	0.1275	-0.0374	0.1436	0.1444	0.154	0.1604	0.148	0.1606	0.2316	0.2887	0.2745	0.2783	0.4292	0.412	0.5834	0.4604	0.5082	0.7289	0.7922	0.731	0.5885	0.6756	0.9236	0.7191	0.9226	0.8424	0.8899	0.9306	1.0768	0.9923	0.8691	0.8419	0.8573	1.0395	0.8956	1.1504	0.8236	1.0582	0.9424	1.1215	0.9944	0.9995	1.1935	0.82
dsinR YFP	0.1297	0.2346	0.2262	0.249	0.2603	0.2375	0.1664	0.2437	0.3917	0.2737	0.3365	0.3941	0.384	0.5073	0.5132	0.6438	0.6792	0.7968	0.2316	0.3633	0.5706	0.6112	0.7852	0.6586	0.468	0.5778	0.7498	0.5435	0.7289	0.4867	0.6249	0.361	0.3728	0.393	0.3957	0.3763	0.3725	0.4306	0.4383	0.4652	0.4344	0.4572	0.4443	0.4235	0.4459	0.4744	0.5006	0.4954	0.5015
dsinR YFP2	0.1262	0.2429	0.1846	0.1602	0.2619	0.3043	0.1224	0.4228	0.38	0.4505	0.3226	0.4294	0.4881	0.469	0.6306	0.5152	0.6509	0.8012	0.6011	0.6913	0.7223	0.7688	0.6352	0.6181	0.6549	0.6701	0.6362	0.6023	0.4761	0.4438	0.4278	0.5324	0.4376	0.5428	0.5291	0.5881	0.4686	0.5586	0.558	0.4981	0.5268	0.5443	0.5299	0.5286	0.5299	0.5443	0.611	0.5593	0.5089
3610	0.1062	0.1059	0.0987	0.0775	0.082	0.1618	-0.0293	0.1514	0.062	0.109	0.133	0.0879	0.0996	0.1481	0.1793	0.1779	0.1478	0.2318	0.24	0.2509	0.2899	0.3179	0.3485	0.3977	0.4529	0.4671	0.572	0.6316	0.712	0.7489	0.7765	0.8337	0.8639	0.8792	0.919	0.9566	0.9913	1.0278	1.0594	1.0855	1.1335	1.1403	1.1413	1.1724	1.1641	1.1662	1.1769	1.166	1.1798
dsinR	0.1065	0.126	0.0998	0.0647	0.0701	0.1387	-0.0591	0.1202	0.0644	0.1158	0.1566	0.1614	0.2388	0.4471	0.4541	0.519	0.3389	0.7053	0.6321	0.6185	0.5173	0.7469	0.61	0.4042	0.4412	0.4606	0.4653	0.3871	0.4773	0.4357	0.4429	0.2807	0.5001	0.3213	0.3951	0.2704	0.3282	0.4314	0.4128	0.3895	0.4245	0.4159	0.3817	0.3788	0.3945	0.3532	0.3579	0.3372	0.3453
3610 YFP	0.1152	0.112	0.1083	0.076	0.0831	0.1534	-0.0451	0.139	0.0979	0.1515	0.1744	0.1274	0.1478	0.2069	0.2391	0.268	0.2308	0.3233	0.3524	0.3792	0.4294	0.4967	0.5616	0.6591	0.7024	0.7006	0.7832	0.8427	0.886	0.8865	0.9225	0.9203	0.9686	0.9963	1.0189	1.0485	1.104	1.2205	1.2507	1.2598	1.2752	1.2879	1.2924	1.2911	1.2773	1.2912	1.2975	1.2784	1.2841
dhag YFP	0.1128	0.1101	0.1088	0.0763	0.0844	0.1519	-0.0472	0.1337	0.1072	0.1352	0.1483	0.0875	0.0879	0.1191	0.1115	0.109	0.0417	0.1006	0.1012	0.0908	0.095	0.1144	0.1073	0.1305	0.0876	0.0769	0.1264	0.1275	0.1413	0.1446	0.1537	0.1584	0.1813	0.1899	0.2044	0.2242	0.2423	0.2561	0.2721	0.3127	0.3348	0.3807	0.406	0.4548	0.4801	0.5592	0.6201	0.6582	0.7039
dhag YFP2	0.1164	0.1154	0.1152	0.0817	0.0875	0.1587	-0.0336	0.1453	0.1452	0.1543	0.1741	0.13	0.1545	0.2118	0.253	0.2977	0.2614	0.3693	0.4185	0.48	0.5644	0.6653	0.7441	0.845	0.8461	0.9005	0.9917	1.0329	1.0792	1.125	1.1631	1.1861	1.2263	1.237	1.2661	1.2914	1.313	1.3194	1.3054	1.336	1.3272	1.347	1.339	1.3198	1.3095	1.3389	1.3457	1.3401	1.3524
WTWS1 YFP	0.1317	0.1302	0.1322	0.0971	0.1005	0.1785	-0.0135	0.1809	0.198	0.2341	0.2527	0.2477	0.2682	0.3581	0.4031	0.415	0.3746	0.4687	0.5585	0.5679	0.6029	0.659	0.7055	0.7849	0.8631	0.7257	0.8054	0.9984	1.0402	0.8809	1.0691	1.0904	1.1598	1.1357	0.8541	1.1162	1.0344	1.0026	1.0124	0.9313	0.9208	1.1628	0.9702	0.9076	1.0795	0.8842	0.9263	0.9202	0.98
WTWS8 YFP	0.1124	0.1096	0.1065	0.0752	0.0743	0.1564	-0.0404	0.14	0.1464	0.1703	0.1533	0.1315	0.1519	0.2224	0.3214	0.375	0.3266	0.4182	0.3911	0.416	0.4676	0.4989	0.5458	0.5635	0.6004	0.5002	0.6096	0.5551	0.6502	0.6284	0.7052	0.6974	0.7412	0.7709	0.6548	0.6347	0.6271	0.7599	0.5665	0.7247	0.6483	0.6246	0.6877	0.6563	0.8465	0.8651	0.6981	0.7839	0.9509
dhagWS2 YFP	0.1113	0.1104	0.1073	0.0756	0.079	0.1469	-0.0477	0.1313	0.1379	0.1599	0.1514	0.1643	0.19	0.1866	0.2451	0.28	0.2153	0.3188	0.3292	0.3828	0.385	0.4805	0.5143	0.5725	0.568	0.5573	0.6307	0.842	0.8286	0.8445	0.8192	0.7343	0.7558	0.9711	0.7386	0.781	1.1175	1.0281	0.7032	0.9943	0.7811	0.798	0.8905	0.9379	0.9752	0.7029	1.1056	0.9959	1.2339
dhagWS9 YFP	0.1109	0.1147	0.1136	0.082	0.0721	0.1501	-0.0448	0.1409	0.1436	0.1674	0.193	0.1388	0.2289	0.278	0.301	0.3147	0.2831	0.3782	0.3848	0.4161	0.4305	0.4642	0.5034	0.6726	0.576	0.6412	0.5956	0.7085	0.851	0.7384	0.6782	0.7123	0.9978	0.8998	0.8479	0.9219	1.1268	1.2078	1.2498	1.0784	1.0892	1.1749	1.1037	1.0024	0.8828	1.0774	1.0729	1.0202	1.2362
dsinR YFP	0.118	0.2022	0.1989	0.1827	0.1456	0.2473	0.031	0.2321	0.2541	0.3212	0.3831	0.3732	0.3802	0.4489	0.5294	0.56	0.5136	0.6203	0.6889	0.7061	0.534	0.6432	0.3717	0.4547	0.473	0.4733	0.542	0.5081	0.4736	0.3186	0.2673	0.2854	0.3208	0.3189	0.4268	0.3914	0.3289	0.4005	0.3274	0.3523	0.3839	0.3918	0.3583	0.3714	0.3462	0.3847	0.4001	0.4021	0.4082
dsinR YFP2	0.1124	0.1701	0.124	0.1111	0.1325	0.198	-0.0227	0.1841	0.1964	0.2367	0.3112	0.3265	0.4102	0.433	0.4941	0.5061	0.4854	0.7256	0.2561	0.466	0.6006	0.6342	0.5569	0.6628	0.6985	0.3594	0.3799	0.3212	0.2824	0.2615	0.235	0.2423	0.3099	0.2742	0.2847	0.3179	0.2941	0.3142	0.3326	0.3279	0.3251	0.3529	0.32	0.3227	0.291	0.3472	0.3444	0.3181	0.3396
3610	0.1119	0.1199	0.1048	0.086	0.0807	0.1616	-0.0245	0.1591	0.1072	0.1426	0.1516	0.0974	0.1068	0.1599	0.188	0.1795	0.1529	0.2338	0.2297	0.2437	0.2691	0.3235	0.3583	0.4083	0.4688	0.4748	0.572	0.6375	0.6432	0.6901	0.7509	0.7737	0.824	0.8376	0.8862	0.9029	0.9701	0.9706	0.9938	0.9942	1.008	1.0283	0.9978	1.0015	0.9875	0.9865	1.0512	0.9955	1.0387
dhag	0.1071	0.106	0.0881	0.0664	0.0705	0.1419	-0.0601	0.1186	0.0664	0.119	0.097	0.0548	0.0747	0.1204	0.1531	0.1072	0.1307	0.2001	0.2165	0.236	0.2676	0.3268	0.3714	0.4071	0.4818	0.4943	0.5928	0.638	0.6752	0.7105	0.7492	0.7856	0.8344	0.842	0.9053	0.944	0.9638	0.9597	0.9774	1.0088	1.0111	1.0553	1.0215	1.0266	1.0003	1.0081	1.0307	1.0268	1.0392
dsinR	0.1068	0.1009	0.0834	0.0627	0.0686	0.136	-0.0639	0.1086	0.0579	0.1121	0.1023	0.0476	0.1042	0.1246	0.1673	0.1245	0.2049	0.3234	0.5061	0.5407	0.596	0.5825	0.7654	0.9234	0.9128	0.9458	0.7393	0.7655	0.7559	0.8223	0.6486	0.7585	0.5971	0.4772	0.4295	0.3699	0.374	0.3757	0.2741	0.3349	0.2534	0.2955	0.2582	0.3508	0.2031	0.2027	0.3536	0.2837	0.4008
dhag YFP	0.1121	0.1055	0.0996	0.0845	0.0745	0.1495	-0.0508	0.129	-0.0033	0.1338	0.1204	0.0626	0.1045	0.1062	0.1177	0.0373	0.064	0.1009	0.1007	0.0803	0.0858	0.1063	0.0762	0.1037	0.0816	0.0678	0.1067	0.1162	0.1219	0.1228	0.133	0.1342	0.1509	0.1343	0.173	0.1833	0.1978	0.1953	0.2078	0.2553	0.2731	0.2684	0.3132	0.3454	0.3389	0.3999	0.4754	0.5144	0.5728
dhag YFP2	0.1156	0.1125	0.1057	0.0895	0.0818	0.1549	-0.0439	0.139	0.1515	0.1453	0.1418	0.1024	0.1572	0.1967	0.2439	0.2119	0.2661	0.3503	0.3999	0.4384	0.5122	0.6174	0.668	0.7723	0.8158	0.8548	0.9311	0.9819	1.0252	1.076	1.1093	1.1378	1.172	1.1757	1.2289	1.2394	1.2555	1.2487	1.2434	1.2792	1.2787	1.2533	1.2662	1.2631	1.2321	1.2481	1.2734	1.3111	1.2842
WTWS1 YFP	0.1339	0.1292	0.1285	0.1091	0.1046	0.1773	-0.0191	0.1769	0.2077	0.2183	0.2409	0.2145	0.2923	0.3576	0.3711	0.336	0.4431	0.505	0.7029	0.5134	0.604	0.6128	0.7247	0.666	0.6691	0.6485	0.7013	0.8412	0.669	0.7976	0.7061	0.7776	0.9138	0.5655	0.7909	0.6868	0.6246	0.8092	0.6915	0.6718	0.8646	1.1488	1.209	1.0649	1.1357	1.2572	1.1683	0.9477	1.0236
WTWS8 YFP	0.109	0.1033	0.1041	0.0744	0.0779	0.1436	-0.0598	0.1269	0.1459	0.1396	0.1559	0.0955	0.1613	0.1945	0.2504	0.1793	0.2411	0.341	0.3773	0.3946	0.428	0.4865	0.4958	0.5691	0.5703	0.5662	0.6576	0.6634	0.719	0.7712	0.7164	0.7013	0.7308	0.7044	0.7176	1.0036	0.5131	0.9162	0.6771	0.6599	0.835	1.009	0.9194	0.6616	0.8357	0.8624	0.6152	0.9134	0.9937
dhagWS2 YFP	0.1081	0.1158	0.1	0.0753	0.0845	0.1407	-0.0627	0.1221	0.1376	0.1297	0.1562	0.1018	0.1992	0.2151	0.3388	0.21	0.2468	0.3197	0.3831	0.3966	0.4938	0.5281	0.4641	0.5141	0.5124	0.5359	0.7959	0.7559	0.5891	0.8897	0.5684	0.6823	0.704	0.7196	0.8496	0.6574	0.7036	0.8693	0.8881	0.736	1.0653	1.275	1.1197	1.1933	1.2535	1.2303	1.3079	1.2143	1.1947
dhagWS9 YFP	0.1107	0.0982	0.1014	0.072	0.0793	0.1428	-0.0634	0.1233	0.1433	0.1319	0.157	0.1047	0.164	0.2827	0.3261	0.2813	0.3152	0.3702	0.4204	0.4068	0.5105	0.5076	0.5792	0.5941	0.5835	0.6369	0.698	0.6972	0.7618	0.6792	0.7278	0.6445	0.819	0.6235	0.8451	0.6611	0.5802	1.0047	0.8967	1.2095	1.125	1.167	1.1237	1.1755	1.0153	0.9902	1.2098	1.043	1.0158
dsinR YFP	0.1193	0.1344	0.0973	0.0925	0.1138	0.1999	-0.0267	0.229	0.2177	0.1584	0.4185	0.2619	0.4061	0.6403	0.3834	0.5644	0.2502	0.335	0.4251	0.4809	0.7275	0.5225	0.6809	0.5875	0.6223	0.7691	0.9368	0.7161	0.7348	0.5969	0.5966	0.5226	0.5313	0.3614	0.467	0.4425	0.3511	0.4938	0.5247	0.5184	0.3967	0.3846	0.3784	0.426	0.3158	0.312	0.4736	0.3686	0.416
dsinR YFP2	0.1181	0.1937	0.1766	0.1731	0.2088	0.2927	0.014	0.1597	0.3429	0.3131	0.2965	0.4055	0.3714	0.7093	0.2801	0.3543	0.5844	0.6722	0.7856	0.7845	0.5959	0.6796	0.2277	0.4791	0.4451	0.4341	0.4604	0.4629	0.4213	0.3956	0.392	0.3688	0.403	0.3434	0.3622	0.3627	0.3277	0.3134	0.3152	0.3902	0.3387	0.3409	0.3865	0.339	0.2918	0.3184	0.4108	0.3987	0.4164
YFP50
3610	1585	1473	1409	1384	1346	1334	1341	1279	1325	1315	1312	1323	1297	1322	1320	1294	1304	1297	1294	1285	1269	1264	1223	1224	1217	1200	1180	1144	1112	1092	1081	1048	1028	992	982	965	921	961	930	933	916	917	911	891	889	881	911	894	880
dhag	1562	1478	1428	1397	1372	1341	1360	1323	1345	1342	1328	1329	1335	1309	1325	1322	1324	1304	1317	1296	1301	1246	1259	1234	1224	1180	1171	1121	1106	1058	1040	1034	986	975	978	949	934	946	940	951	949	959	944	951	945	939	948	955	936
dsinR	1456	1376	1338	1314	1304	1300	1272	1272	1270	1285	1266	1268	1237	1242	1247	1221	1170	1169	1171	1140	1167	1189	1201	1162	1118	1137	1125	1132	1070	1049	1026	1027	1012	959	958	947	904	946	907	892	913	916	896	856	897	848	854	854	850
dhag YFP	1464	1357	1342	1301	1288	1274	1271	1260	1269	1262	1261	1258	1237	1249	1247	1233	1250	1254	1263	1248	1231	1247	1259	1242	1254	1241	1246	1237	1219	1205	1206	1232	1220	1220	1231	1216	1204	1214	1193	1198	1194	1187	1187	1184	1180	1155	1158	1156	1126
dhag YFP2	1480	1405	1365	1349	1319	1327	1314	1288	1311	1284	1292	1280	1273	1254	1262	1245	1244	1236	1240	1237	1216	1228	1221	1218	1213	1244	1233	1201	1183	1192	1217	1248	1239	1224	1230	1230	1233	1246	1234	1224	1223	1229	1246	1206	1190	1218	1232	1189	1195
WTWS1 YFP	1576	1476	1451	1471	1404	1400	1409	1418	1430	1483	1523	1584	1660	1769	1873	2062	2058	2161	2156	2592	2562	3017	2829	3880	3116	4338	4271	4739	3306	4943	3402	4613	5761	4917	5169	5151	8013	7001	8368	6117	6879	8339	8056	9395	8189	9168	8602	9073	8666
WTWS8 YFP	1613	1538	1492	1456	1426	1435	1421	1396	1424	1418	1403	1451	1421	1485	1602	1599	1676	1746	1823	1891	1952	1980	2046	2140	2172	2249	2368	2509	2463	2582	2608	2870	3134	2790	3756	3509	3560	4191	3734	3194	3824	3881	4211	4122	7392	7531	6970	6887	8050
dhagWS2 YFP	1640	1570	1498	1466	1458	1464	1433	1413	1448	1459	1476	1491	1523	1534	1605	1637	1881	1734	2063	2074	1977	2236	2008	2194	2074	2244	3274	2419	2494	2773	3356	3325	3426	4396	4898	2962	5298	5861	5150	8153	3681	3225	8331	5203	4675	7675	4708	7811	4898
dhagWS9 YFP	1727	1632	1545	1543	1528	1510	1530	1503	1497	1548	1544	1561	1563	1584	1673	1714	1842	1845	1903	2390	3233	2755	2113	3282	2224	3985	2337	2955	2670	2751	3864	4746	4185	4267	4369	5261	5021	4904	4118	5163	5878	4533	4863	5161	5254	5470	6267	6636	6853
dsinR YFP	1719	1741	1618	1598	1572	1567	1558	1551	1631	1629	1689	1721	1830	2044	2006	2166	2277	2431	2487	2685	2880	2597	2724	2960	2736	3177	3042	3383	2831	3655	3955	4251	4178	3470	5015	4972	5795	5394	6895	5365	5853	7793	8563	8950	9345	9633	10082	10105	10171
dsinR YFP2	1715	1675	1596	1523	1485	1519	1551	1515	1539	1450	1582	1595	1655	1786	1870	1870	2230	2379	2354	2682	2675	2632	2513	2416	2356	2508	2410	2360	2634	2470	2693	3031	2440	2697	3394	3267	3114	4178	4375	4256	4663	4257	4319	3630	3624	3582	4592	3479	4941
3610	1690	1599	1528	1500	1502	1469	1435	1423	1450	1469	1475	1476	1468	1459	1499	1451	1480	1446	1471	1449	1415	1396	1399	1362	1365	1311	1288	1250	1225	1192	1178	1167	1102	1104	1075	1074	1064	1038	1009	1009	982	981	975	963	959	951	934	976	962
dhag	1709	1563	1550	1498	1451	1474	1450	1441	1457	1456	1453	1445	1433	1435	1437	1426	1392	1387	1400	1395	1360	1317	1329	1304	1280	1250	1211	1191	1143	1117	1065	1073	1039	1018	1000	1008	977	976	983	987	981	963	969	979	989	972	946	981	963
dsinR	1594	1479	1435	1458	1418	1411	1427	1405	1388	1398	1391	1392	1367	1385	1406	1385	1395	1396	1363	1254	1273	1225	1265	1216	1210	1286	1247	1234	1137	1161	1154	1128	1074	1050	1015	1024	941	934	957	941	907	905	913	914	879	896	882	878	874
3610 YFP	1647	1548	1495	1483	1437	1436	1439	1427	1427	1450	1422	1406	1389	1411	1408	1394	1391	1375	1396	1390	1374	1379	1389	1408	1403	1437	1469	1501	1472	1463	1438	1521	1448	1373	1649	1611	1615	1551	1633	1620	1579	1581	1580	1525	1573	1515	1527	1506	1510
dhag YFP	1497	1435	1420	1405	1395	1384	1406	1361	1396	1364	1363	1369	1374	1359	1381	1367	1374	1383	1379	1367	1367	1363	1364	1384	1383	1378	1384	1375	1352	1374	1356	1382	1349	1334	1339	1362	1343	1350	1317	1337	1334	1327	1296	1311	1282	1268	1289	1264	1233
dhag YFP2	1583	1494	1459	1439	1409	1394	1405	1383	1379	1395	1377	1373	1347	1351	1376	1322	1320	1296	1294	1315	1272	1264	1280	1277	1280	1279	1273	1280	1252	1261	1269	1291	1274	1271	1267	1345	1318	1340	1304	1355	1321	1341	1323	1296	1299	1296	1287	1264	1273
WTWS1 YFP	1715	1594	1544	1529	1519	1526	1520	1510	1545	1556	1619	1683	1765	1826	1956	2003	2210	2382	2283	2332	2399	2647	3952	3117	3521	2816	4397	4635	4556	3566	5690	6207	6139	6690	6598	8560	6115	6442	7527	8939	6750	7477	8431	6488	7894	6515	9932	9876	10778
WTWS8 YFP	1699	1666	1634	1596	1557	1575	1558	1510	1554	1551	1583	1591	1581	1612	1691	1715	1739	1777	1875	1907	1997	2072	2123	2281	2246	2357	2675	2735	2610	3125	2803	3121	3377	3297	4175	3051	4549	4189	3553	5754	4262	5146	5155	6015	7887	7889	7597	6824	7647
dhagWS2 YFP	1817	1689	1645	1615	1602	1589	1595	1573	1589	1615	1614	1625	1645	1658	1718	1736	1975	2253	1890	2123	3199	3067	3016	2763	2871	3924	2983	2924	4222	3857	4117	2915	2858	2959	3073	3565	4595	4667	3804	5841	4328	4827	7312	7418	7955	4437	4605	6088	7042
dhagWS9 YFP	1828	1708	1639	1608	1579	1605	1576	1557	1581	1632	1622	1695	1661	1692	1804	1775	1840	1966	1993	2066	2150	2224	2281	2443	3195	2413	2478	3669	4124	3215	3707	3515	3238	4266	5534	5412	6561	5658	4442	5207	6439	5953	6069	8682	7389	6479	8028	8135	8085
dsinR YFP	1818	1797	1770	1685	1710	1711	1719	1725	1755	1764	1823	1878	1893	1974	2085	2116	2175	2316	2443	2390	2469	2566	2157	2331	2695	2526	2432	2521	2973	3067	3270	3153	3303	3447	3644	4490	4234	4449	4852	4983	6385	5550	5833	6062	6265	6469	6706	6874	6978
dsinR YFP2	1776	1764	1676	1647	1617	1641	1655	1651	1663	1635	1776	1853	1849	1846	1854	1941	1986	1857	1997	2539	2438	2478	2489	2789	2556	3158	2300	3867	3251	2923	3457	4053	4507	2979	2857	2686	3684	3548	2957	4036	4558	3964	3906	3705	4121	4573	4622	4963	5962
3610	1720	1615	1580	1521	1501	1495	1476	1435	1469	1482	1487	1481	1473	1452	1497	1472	1479	1468	1451	1455	1407	1387	1378	1366	1331	1302	1290	1269	1212	1221	1203	1144	1143	1110	1067	1093	1047	1054	1011	1018	993	1004	995	991	965	948	950	965	937
dhag	1597	1457	1445	1413	1382	1397	1349	1347	1381	1384	1385	1359	1350	1353	1374	1352	1338	1331	1332	1332	1321	1279	1255	1246	1210	1183	1169	1136	1099	1068	1043	1032	992	974	962	948	949	944	940	939	943	942	940	960	947	941	943	949	941
dsinR	1544	1487	1447	1406	1410	1418	1393	1355	1390	1391	1397	1374	1353	1381	1390	1379	1378	1376	1377	1342	1316	1282	1193	1228	1230	1224	1217	1245	1125	1213	1042	1077	1011	1005	1053	1212	1072	1015	993	954	923	1041	901	981	1022	907	926	1005	995
3610 YFP	1570	1469	1450	1398	1398	1377	1397	1366	1393	1390	1363	1356	1379	1363	1346	1349	1355	1326	1311	1347	1344	1356	1357	1367	1404	1437	1483	1383	1381	1438	1398	1431	1392	1475	1398	1504	1431	1538	1648	1565	1571	1544	1517	1575	1509	1516	1536	1463	1475
dhag YFP	1533	1441	1393	1370	1364	1351	1345	1341	1314	1345	1337	1337	1334	1332	1344	1335	1339	1312	1341	1338	1354	1330	1327	1352	1349	1338	1336	1344	1320	1335	1311	1325	1305	1304	1303	1313	1288	1312	1293	1327	1309	1289	1282	1265	1266	1267	1251	1239	1216
dhag YFP2	1591	1548	1488	1464	1436	1431	1417	1402	1429	1427	1399	1393	1409	1386	1402	1371	1351	1323	1338	1320	1325	1313	1278	1271	1287	1322	1294	1275	1257	1251	1270	1309	1302	1289	1311	1307	1298	1283	1307	1292	1306	1303	1279	1277	1302	1300	1272	1294	1277
WTWS1 YFP	1669	1609	1560	1563	1534	1534	1505	1533	1553	1559	1618	1657	1723	1843	1906	2000	2127	2443	2197	2368	2366	2460	2557	2619	2725	2913	3592	3272	4164	6519	5639	6985	7704	6002	5954	6420	6675	7867	6546	6621	7097	7749	7617	8338	6075	6719	6850	6803	6243
WTWS8 YFP	1746	1656	1624	1595	1554	1565	1568	1523	1537	1529	1552	1539	1548	1569	1622	1658	1714	1805	1869	1919	2055	2138	2178	2252	2333	2380	2534	2614	2645	2794	2982	3549	3368	3169	3897	3344	4081	3490	3553	3570	3926	4129	3884	4281	3998	7994	8010	8082	7682
dhagWS2 YFP	1753	1670	1619	1613	1600	1551	1575	1540	1586	1570	1583	1581	1571	1630	1680	1714	1752	2523	1983	2525	2330	2398	3267	3410	3288	3591	3306	3810	4282	2880	2885	4025	4640	4849	5054	5127	5468	4452	5654	6102	5517	5677	5933	5923	6763	4586	6285	6418	7097
dhagWS9 YFP	1821	1713	1691	1673	1669	1607	1626	1600	1641	1654	1655	1664	1664	1713	1794	1788	1853	2012	2040	2253	2156	2405	2726	3511	3637	2506	3540	3739	3619	3571	4832	5139	4359	5162	5718	5348	4967	5132	6262	5616	6863	5217	5819	5996	7459	7184	6242	8544	5710
dsinR YFP	1816	1888	1795	1795	1737	1763	1775	1800	1855	1884	1934	1969	2000	1971	2003	2222	2245	2406	2013	2453	2889	2868	2976	2682	2742	2845	3011	3046	3272	3302	3386	3623	3819	3953	4299	4536	4641	5208	5679	5881	6164	6505	6865	7216	7529	7925	8163	8426	8441
dsinR YFP2	1830	1829	1770	1734	1727	1711	1775	1723	1771	1750	1890	1946	1942	1998	2001	2044	2017	2177	2185	2379	2343	2555	2515	2683	2669	2719	2655	2809	2930	2878	3104	3315	3335	3548	3969	4388	4347	4616	5023	5242	5789	5764	6194	6359	7003	7107	8011	8124	6826
3610	1630	1606	1547	1535	1486	1475	1472	1455	1481	1476	1467	1488	1464	1486	1496	1454	1468	1457	1454	1460	1423	1396	1377	1384	1369	1317	1279	1246	1219	1198	1177	1171	1165	1089	1074	1091	1070	1007	1003	1008	988	993	981	970	964	951	968	942	934
dsinR	1584	1464	1444	1435	1413	1406	1391	1375	1393	1401	1378	1369	1357	1374	1406	1377	1406	1323	1373	1309	1225	1208	1213	1219	1181	1220	1234	1261	1212	1193	1197	1203	1157	1110	1085	1076	1016	1008	999	986	946	910	928	906	921	926	942	937	937
3610 YFP	1582	1457	1407	1410	1400	1399	1389	1366	1373	1364	1352	1345	1323	1335	1335	1328	1328	1332	1342	1333	1343	1327	1309	1333	1353	1430	1444	1411	1416	1410	1456	1486	1447	1464	1377	1405	1434	1477	1568	1545	1515	1540	1490	1543	1529	1482	1431	1500	1498
dhag YFP	1661	1540	1473	1485	1440	1425	1399	1426	1438	1431	1421	1432	1419	1421	1427	1397	1418	1410	1399	1438	1406	1410	1429	1432	1443	1410	1422	1439	1380	1407	1389	1408	1423	1395	1410	1378	1376	1388	1376	1379	1385	1366	1349	1333	1350	1313	1322	1294	1290
dhag YFP2	1660	1566	1533	1502	1466	1474	1443	1431	1455	1443	1437	1434	1408	1402	1424	1394	1405	1390	1356	1351	1333	1335	1317	1293	1305	1259	1302	1319	1294	1304	1305	1299	1317	1293	1335	1392	1337	1301	1317	1345	1338	1355	1331	1344	1354	1337	1332	1311	1289
WTWS1 YFP	1709	1568	1550	1499	1519	1509	1491	1485	1537	1556	1591	1688	1702	1786	1852	1974	2045	2121	2814	2891	2384	2525	2769	2798	4331	3330	3664	5498	6023	5024	5669	5989	6830	6676	5245	7029	6347	5711	6465	6158	5556	7656	7831	6385	8023	6234	6640	6687	7282
WTWS8 YFP	1704	1569	1532	1520	1493	1455	1471	1455	1452	1446	1486	1491	1505	1511	1606	1648	1698	1972	1775	1818	1905	1909	2001	2048	2188	2391	2690	2312	2663	2645	2998	3221	3233	3794	3259	3125	2988	3490	3167	4518	3833	3819	4173	4360	7209	6050	4756	5734	9724
dhagWS2 YFP	1776	1652	1601	1569	1548	1542	1501	1494	1521	1568	1555	1573	1566	1564	1647	1649	1695	1835	1971	1919	1955	2197	2144	2200	2300	2348	2418	4121	2698	3685	3710	3471	3877	3994	3780	3924	5758	4885	4052	4892	4553	5125	5616	6293	6834	4717	7179	5830	7586
dhagWS9 YFP	1808	1657	1612	1584	1575	1588	1570	1582	1599	1578	1584	1604	1648	1663	1741	1920	1821	1853	2113	2109	2026	2400	2732	2733	3752	3220	2782	3098	3532	3009	2814	3077	5126	4423	4617	4574	6005	6394	6535	6834	5931	7240	6606	7514	7426	6663	6841	7513	9033
dsinR YFP	1838	1844	1796	1757	1740	1736	1742	1757	1794	1875	1894	1876	1985	1958	2015	2040	2061	2236	2312	2653	2485	2698	2536	2163	2492	2481	2580	2612	2530	2985	2311	2468	2830	3244	4372	4331	3703	5019	4380	4879	6110	6390	6858	7075	7437	7706	8031	8151	8269
dsinR YFP2	1778	1742	1651	1660	1625	1628	1594	1610	1615	1653	1677	1740	1812	1834	1880	1873	1927	2047	2085	2173	2417	2523	3046	2830	2252	2104	2182	2211	2184	2519	2047	2151	3014	2667	2795	3733	3181	3923	4304	4041	4403	4783	4836	4575	4644	5317	4977	4783	5374
3610	1059	972	930	940	925	904	915	897	901	906	904	884	901	902	900	883	905	899	894	891	861	877	861	848	847	831	821	824	801	779	766	759	745	728	695	705	682	706	706	698	702	692	698	691	684	681	685	693	685
dhag	734	697	674	649	650	643	644	636	634	636	632	639	634	624	641	631	633	624	622	631	629	629	620	619	619	603	610	600	587	575	575	564	552	541	539	540	543	541	547	551	541	552	550	541	543	545	544	547	541
dsinR	1415	1337	1289	1283	1260	1252	1237	1220	1228	1220	1211	1230	1233	1221	1234	1212	1215	1160	1103	1124	1072	1078	1073	1067	1114	1093	1170	1129	1138	1135	1108	1020	1094	1072	1031	1054	968	964	993	932	995	946	986	884	965	963	872	962	870
dhag YFP	1417	1343	1271	1262	1250	1227	1238	1227	1226	1232	1224	1205	1217	1222	1228	1211	1233	1210	1221	1220	1222	1235	1212	1218	1228	1219	1220	1230	1218	1207	1197	1205	1212	1202	1191	1210	1186	1192	1195	1210	1176	1179	1157	1172	1148	1156	1150	1162	1132
dhag YFP2	1429	1376	1364	1324	1319	1302	1297	1273	1306	1294	1276	1271	1250	1230	1262	1221	1231	1225	1207	1228	1194	1191	1178	1196	1215	1171	1208	1171	1225	1171	1192	1209	1185	1230	1219	1228	1244	1229	1240	1233	1246	1252	1239	1245	1230	1237	1193	1214	1229
WTWS1 YFP	1681	1565	1554	1527	1480	1480	1487	1481	1524	1535	1552	1588	1642	1725	1803	1818	1959	2012	2474	2207	2488	2347	2527	2598	2700	2707	3056	4497	3909	3420	3130	4977	5578	3403	5201	4454	4347	4713	4938	5295	6568	8533	8028	8062	8954	9068	9149	7654	8600
WTWS8 YFP	1645	1561	1503	1496	1442	1460	1450	1417	1440	1441	1443	1450	1430	1436	1507	1504	1564	1605	1681	1693	1783	1912	1931	2037	2124	2175	2269	2344	2385	2463	2591	2778	2959	2844	2983	3568	2950	3724	3691	3318	3855	3716	3497	3582	4069	4209	4107	4613	6058
dhagWS2 YFP	1721	1606	1542	1505	1506	1488	1475	1463	1481	1499	1469	1486	1522	1572	1670	1684	2000	1805	1808	2505	2476	2193	2059	2349	2191	2316	2607	3482	2382	2942	2583	3262	3389	3902	5480	3823	4104	6516	4923	4719	7171	7772	7851	7675	8044	7985	8777	8738	8675
dhagWS9 YFP	1801	1649	1612	1550	1563	1546	1503	1520	1543	1550	1551	1563	1608	1640	1706	1747	1789	1849	1945	2007	2101	2149	2530	2335	2447	2448	2532	2688	3780	2694	3010	3222	3603	4926	5272	3635	3236	8117	6146	8578	7771	8232	8494	8235	7865	8169	8682	7862	8201
dsinR YFP	1578	1505	1443	1436	1444	1463	1417	1434	1475	1422	1553	1601	1696	1647	1786	2069	1982	2210	2280	2298	2524	2627	2701	2753	3283	3541	3902	3852	3622	3642	3719	3858	4053	3463	4607	4565	3907	4602	4433	4534	5692	5806	5395	5098	5521	4932	5434	6450	6551
dsinR YFP2	1865	1799	1768	1697	1702	1676	1736	1733	1830	1845	1866	1942	1956	1978	1791	2079	2286	2472	2671	2584	2648	2762	2154	2322	2273	2611	2616	2613	2646	2720	2790	3177	3305	3503	3915	4046	3939	4044	4244	5096	4583	5016	5743	5597	4993	5124	5992	6023	6033
normalized data series used for Fig. 2b
MEAN
time	0	0.25	0.5	0.75	1	1.25	1.5	1.75	2	2.25	2.5	2.75	3	3.25	3.5	3.75	4	4.25	4.5	4.75	5	5.25	5.5	5.75	6	6.25	6.5	6.75	7	7.25	7.5	7.75	8	8.25	8.5	8.75	9	9.25	9.5	9.75	10	10.25	10.5	10.75	11	11.25	11.5	11.75	12
3610 YFP	171.334	174.601	198.349	247.963	253.436	219.84	-73148	285.794	257.38	240.178	166.736	175.699	186.642	188.038	142.719	199.868	184.43	190.542	264.279	234.844	271.912	287.195	318.086	343.707	353.341	393.535	397.883	401.063	441.024	458.385	446.987	472.228	464.123	462.524	472.511	468.518	465.547	470.652	478.887	481.566	475.846	469.725	460.023	472.659	466.03	460.939	460.227	462.613	473.92
dhag YFP	508.495	656.31	594.055	742.071	766.294	523.222	-7097.37	506.347	449.52	434.591	384.857	391.089	365.638	278.034	234.572	200.436	202.831	177.221	163.076	160.048	138.669	158.199	142.055	151.2	170.103	180.348	189.479	201.989	212.57	218.221	231.36	243.006	249.137	252.485	264.669	268.859	264.327	262.584	256.354	252.276	255.024	251.498	249.118	242.711	243.184	245.998	240.949	230.226	235.14
dsinR YFP	1290.67	1300.17	1265.11	1237.09	1183.87	1228.67	1698.03	1112.57	1053.63	1167.68	1208.46	1276.68	1283.24	1258.16	1359.48	1474.35	1597.59	1779.18	1948.85	2108.62	2072.87	2144.85	2367.07	2538.86	2694.47	2941.05	3193.77	3434.17	3980.08	4487.05	4857.64	5419.29	6097.87	6377.45	7288.57	8058.78	9078.05	9606.75	9416.07	9964.66	11080.9	11183.1	11732.9	12239.7	12814.9	12956.6	12678	12955.6	13011.1
WTWS1 YFP	852.769	712.823	774.966	932.049	976.132	950.672	3607.31	894.861	789.193	831.558	860.282	1036.8	968.892	1029.21	1310.82	1421.39	1632.81	1653.91	1907.05	2055.04	1881.21	1993.26	2178.93	2315.4	2409.76	2518.99	2741	2889.85	3130.26	3188.59	3309.7	3735.92	3802.29	3949.19	4403.04	4742.03	4943.16	4892.55	5115.86	5271.03	5410.29	5792.55	5650.53	5758.99	5891.72	5701.4	5799.83	6040.85	6099.13
WTWS8 YFP	887.608	787.982	889.039	1034.35	1062.79	898.85	-21171.9	785.757	744.546	725.394	715.096	883.077	799.657	856.871	950.731	1088.84	1144.35	1268.3	1444.03	1538.64	1457.81	1540.69	1641.9	1790.62	1826.5	1954.09	2065.77	2108.65	2265.8	2382.32	2586.52	2809.92	3123.8	3325.83	3631.54	3599.69	4218.21	4277.43	4401.27	4603.45	4698.56	4669.53	4887.81	5123.51	5506	5835.23	5884.77	5881.79	6327.39
dhagWS2 YFP	1485.48	1370.83	1359.04	1654.68	1630.62	1338.26	21731.7	1224.71	1181.1	1153.37	1204.8	1334.28	1077.41	1205.93	1182.2	1343.49	1629.89	1621.87	1715.97	1741.81	1802.29	1955.56	1824.7	2050.37	2159.54	2316.14	2433.51	2562.39	2798.22	2820.38	3198.12	3399.92	3585.4	3714.52	4195.85	4067.68	4717.11	4848.3	4761.85	5169.96	5057.52	5331.67	5702.94	5572.71	5644.66	5450.8	5683.03	5882.79	5936.65
dhagWS9 YFP	1607.78	1606.43	1468.54	1820.19	1754.58	1441.96	15869.8	1350.3	1249.62	1275.31	1203.79	1313.2	1235.58	1250.35	1296.04	1505.91	1504.4	1523.56	1716.79	1773.57	1817.69	2088.34	2041.64	2278.8	2462.25	2379.2	2452.18	2505.1	2897.88	2899.45	3257.86	3358.34	3413.74	3851.54	4002.56	4111.5	4406.76	4541.42	4540.39	4969.51	4746.94	4962.11	5027.57	5178.76	5535.65	5415.65	5330.15	5511.44	5710.06
STD
time	0	0.25	0.5	0.75	1	1.25	1.5	1.75	2	2.25	2.5	2.75	3	3.25	3.5	3.75	4	4.25	4.5	4.75	5	5.25	5.5	5.75	6	6.25	6.5	6.75	7	7.25	7.5	7.75	8	8.25	8.5	8.75	9	9.25	9.5	9.75	10	10.25	10.5	10.75	11	11.25	11.5	11.75	12
3610 YFP	331.774	174.422	265.256	312.188	369.837	253.795	126863	307.2	259.156	189.349	101.09	49.1886	68.9228	30.5069	53.1118	43.2615	65.1174	86.6681	158.985	97.3904	88.5445	131.788	144.89	144.32	116.806	57.5936	59.5442	62.2571	94.8858	98.2618	90.46	52.7158	86.9157	87.1025	53.9449	40.4923	31.7001	39.4075	67.2803	71.1081	63.8673	50.3227	48.4951	49.3039	53.2025	31.7335	40.3116	56.3315	57.1814
dhag YFP	669.945	788.706	782.57	970.715	1077.67	588.605	12598.5	580.735	619.477	549.853	483.318	526.29	450.638	342.18	304.226	239.749	250.269	187.369	159.601	135.921	112.122	107.309	81.6362	72.38	74.4583	72.8016	72.8105	64.5064	46.8618	45.0421	53.9724	68.4154	65.0602	58.2387	51.1992	67.7907	68.9626	57.8212	63.7529	66.0487	66.6159	73.4633	71.8109	67.4778	73.5269	69.1996	66.4104	56.5655	62.994
dsinR YFP	715.575	321.901	412.249	364.899	329.877	328.208	1078.9	273.224	221.374	189.802	93.9484	123.126	224.114	224.614	223.942	206.541	217.383	372.469	248.946	384.235	356.053	392.501	443.712	589.047	640.78	611.725	846.396	736.393	970.492	960.258	1171.37	1359.24	1377.48	1458.48	1345.08	1464.38	1616.16	1689.66	1586.64	1596.25	1545.76	1725.6	1784.27	1645.67	2182.76	1853.7	1425.8	1903.33	1566.64
WTWS1 YFP	289.343	159.563	254.949	328.284	395.773	22.4974	4817.65	127.987	141.224	64.023	90.2465	135.741	272.094	171.928	325.999	278.514	346.353	283.441	303.29	490.735	244.212	371.999	515.879	567.729	614.885	585.491	675.454	966.067	812.978	855.188	788.109	1103.89	1043.65	756.443	767.095	689.712	773.75	723.789	605.846	286.794	634.862	746.19	617.548	713.468	798.452	791.26	747.667	628.016	574.004
WTWS8 YFP	488.343	513.958	537.318	689.681	774.684	275.15	37753.2	342.655	305.251	210.94	231.339	276.286	254.597	171.035	137.506	154.043	92.9287	160.815	241.735	397.256	145.947	171.19	259.718	368.836	395.553	362.084	388.071	357.503	310.773	234.634	275.648	222.572	343.008	346.168	229.773	495.344	770.938	851.58	457.41	629.584	911.103	637.88	841.175	555.928	610.392	937.339	712.141	604.715	573.054
dhagWS2 YFP	1411.69	1419.23	1287.87	1668.77	1734.71	937.775	36410.9	963.551	1041.34	975.936	803.537	809.89	573.143	500.87	369.529	427.743	686.795	628.054	458.423	483.071	608.491	640.982	482.328	619.302	705.682	724.952	746.935	899.122	748.626	681.039	552.176	1141.49	844.111	1046.02	898.691	901.004	1077.16	791.578	690.243	724.604	848.079	1137.87	816.551	617.252	591.128	318.215	443.156	391.974	390.462
dhagWS9 YFP	1700.64	1527.32	1439.35	1870.86	1961.34	1016.71	26152.5	1121.28	1178.87	1104.19	917.416	821.8	798.12	546.661	510.965	501.49	505.243	345.28	348.393	413.133	431.331	605.877	566.653	694.448	858.841	690.317	665.172	802.771	773.413	813.941	787.796	944.079	875.078	1032.05	871.078	873.546	674.009	933.914	776.874	825.039	952.423	942.874	946.429	909.005	1202.9	1102.78	766.737	693.807	741.712
[truncated: 51 more columns]

## Sheet: Raw Data in Fig. 4b
Fluorescent data used for Fig 4b
	WT GFP vs WTWS mKate
	GFP signal	0.963795	0.869946	0.88736	0.935032
	mKATE signal	0.79087	0.663909	0.782585	0.762203
	WTWS GFP vs WT mKate
	GFP signal	0.840365	0.587406	0.854363	0.704339
	mKATE signal	1.11302	0.666499	1.05832	0.993788
	hag GFP vs hagWS mKate
	GFP signal	0.0788821	0.0389133	0.0980762	0.134952
	mKATE signal	1.50283	1.83872	1.61126	1.90802
	hagWS GFP vs hag mKate
	GFP signal	1.48225	0.959157	1.52679	1.67698
	mKATE signal	0.0396383	0.00426402	0.0645918	0.131327

## Sheet: Raw Data in Fig. S2
fluorescence detected in 150 cells of each strain that is presented in Fig. S2
	WT	hag	sinR	WTWS1	WTWS8	hagWS2	hagWS9
	0.843	0.149	26.285	17.284	13.024	20.397	23.676
	0.358	0.53	25.64	13.337	12.061	29.036	16.512
	1.102	0.575	25.289	18.403	13.159	26.826	22.471
	1.213	0.594	23.753	17.516	15.429	30.929	20.556
	1.066	0.617	23.267	13.124	13.224	9.493	25.102
	0.969	0.788	23.394	10.603	11.431	21.013	27.257
	0.95	0.665	23.372	9.041	6.641	19.785	28.651
	9.589	0.569	25.904	11.415	12.58	29.147	23.937
	11.809	0.438	23.548	21.314	25.195	21.924	22.349
	18.078	0.854	18.356	17.273	21.621	16.86	19.973
	14.875	0.61	24.775	15.096	12.756	20.103	13.338
	16.023	0.594	22.968	12.253	19.106	26.16	30.381
	0.519	0.695	16.866	14.327	14.476	24.865	33.03
	2.635	0.542	16.019	12.437	4.205	16.171	21.233
	0.704	0.53	24.181	20.477	22.918	17.86	25.754
	0.812	1.279	29.714	17.836	12.135	15.995	21.195
	0.918	2.907	14.368	17.359	18.48	13.775	14.027
	5.769	2.407	21.84	16.515	17.821	22.462	36.96
	1.134	3.031	23.915	15.165	15.029	8.557	21.013
	0.058	0.728	27.101	10.77	15.18	15.406	27.903
	0.652	0.318	29.365	14.167	8.62	36.227	32.632
	0.141	2.283	22.54	12.108	8.193	17.75	8.447
	0.896	2.54	24.089	13.638	11.559	26.172	14.157
	1.021	2.151	33.552	15.075	19.494	13.732	21.257
	1.009	2.166	25.892	12.435	23.007	23.983	29.925
	0.558	0.925	25.989	15.291	21.185	25.257	29.906
	0.244	1.494	19.694	9.921	13.702	21.089	29.251
	1.727	1.446	32.009	12.551	18.275	26.192	26.352
	0.61	1.183	26.369	17.68	17.937	12.318	23.657
	0.333	0.645	24.812	18.268	12.855	21.373	28.488
	1.362	0.71	28.307	13.806	10.907	18.512	33
	0.938	0.616	27.482	8.282	15.682	21.921	17.595
	0.484	0.393	26.257	8.902	13.761	19.656	19.538
	1.526	0.584	23.475	13.562	5.624	12.056	16.925
	0.826	0.309	22.506	11.872	11.003	23.287	17.63
	0.452	0.727	31.363	8.842	20.751	20.043	24.022
	0.91	0.476	26.898	8.225	13.702	23.722	23.809
	5.97	0.419	28.336	9.232	25.27	28.47	24.086
	5.389	0.061	28.76	10.93	10.06	24.237	24.13
	2.994	0.001	34.484	10.934	15.414	20.571	28.166
	0.811	0.906	27.576	11.207	9.187	26.626	25.347
	0.479	0.971	24.235	10.521	16.927	20.955	24.891
	0.277	0.598	33.319	13.631	7.065	24.701	20.462
	0.24	0.394	22.051	14.87	10.143	30.264	18.005
	1.321	0.784	36.033	16.853	10.93	23.182	22.515
	0.396	0.746	37.872	6.887	12.935	28.499	28.873
	0.849	1.499	33.514	8.877	11.133	18.512	32.258
	0.866	1.557	36.776	15.191	10.102	19.601	29.793
	1.037	0.43	37.602	15.684	11.184	30.093	31.411
	0.796	0.5	31.123	13.75	15.221	31.791	20.646
	1.019	1.367	37.644	15.238	17.193	29.963	24.379
	1.072	1.708	24.808	15.392	17.534	16.761	24.935
	0.857	1.792	29.613	15.187	17.118	10.387	22.978
	0.784	6.218	33.236	9.704	17.943	19.528	16.449
	0.825	5.391	30.637	7.765	11.727	23.235	19.885
	0.622	4.107	26.377	10.901	15.001	21.935	28.512
	0.58	3.617	27.618	12.376	8.524	22.349	26.449
	0.774	3.273	26.329	9.318	14.461	20.263	22.871
	0.616	2.339	25.07	11.263	13.861	10.038	16.166
	0.528	2.16	34.822	8.626	12.712	21.14	22.673
	0.219	2.353	26.537	11.25	14.147	22.579	26.502
	0.979	2.947	34.015	19.852	20.667	15.413	24.086
	0.987	5.232	20.863	13.745	5.35	15.602	26.374
	0.711	5.396	24.123	18.313	19.351	22.961	29.676
	0.682	2.61	23.072	15.426	13.799	29.619	26.38
	0.884	5.715	11.777	18.651	12.93	16.031	29.88
	1.154	0.238	26.157	17.204	10.454	5.687	18.697
	1.383	0.461	18.869	15.196	15.835	15.756	17.025
	6.617	0.397	25.88	18.185	12.901	33.311	16.613
	0.496	0.396	23.804	12.768	17.017	23.622	16.975
	0.618	0.382	14.689	14.373	13.27	24.759	16.47
	0.717	0.25	28.991	12.976	15.996	29.081	25.311
	0.289	0.567	14.078	10.954	13.778	28.781	24.953
	0.584	0.057	27.835	8.436	16.357	13.673	25.804
	0.529	0.473	15.553	6.249	12.783	20.881	21.064
	0.501	3.903	30.991	9.853	15.042	24.375	23.546
	0.686	6.655	16.657	11.23	19.423	23.927	17.429
	0.776	9.394	33.564	9.935	15.311	27.509	23.669
	2.392	5.066	23.741	8.559	15.693	29.479	17.737
	0.805	7.114	24.648	12.773	12.254	23.175	13.874
	0.894	4.739	22.976	7.262	13.546	22.226	19.865
	0.952	2.669	27.579	7.046	16.214	19.189	18.022
	0.746	2.915	18.143	6.31	14.503	23.393	17.094
	1.313	0.456	10.757	8.168	13.64	19.112	18.678
	0.5	0.254	16.584	11.526	12.168	27.672	22.101
	0.624	7.008	24.473	10.059	23.42	21.871	14.932
	2.384	0.682	20.266	8.187	16.473	23.039	29.036
	1.367	3.47	12.625	8.526	20.034	21.599	13.951
	2.669	0.488	20.931	7.739	14.758	21.358	22.389
	0.297	0.154	30.057	9.188	14.868	27.645	22.023
	0.561	0.252	14.7	11.016	18.499	19.466	16.273
	0.422	1.046	20.524	9.877	8.185	20.412	23.019
	0.428	0.042	25.853	8.602	11.251	29.629	24.855
	0.527	0.534	12.143	12.609	11.561	24.397	16.703
	0.352	0.512	15.817	11.668	12.79	15.62	15.775
	0.151	0.696	14.966	10.514	12.572	16.129	32.282
	0.216	5.789	16.623	9.881	13.755	31.011	22.418
	0.482	2.492	19.549	8.559	10.16	21.332	18.172
	0.206	6.022	13.154	2.529	13.667	23.591	20.224
	0.418	0.299	12.772	7.56	11.753	30.929	23.599
	0.205	0.094	16.399	5.59	9.971	24.706	24.983
	0.638	0.423	25.412	8.434	8.546	13.416	17.914
	0.244	0.791	10.237	15.906	8.731	27.487	17.674
	0.37	1.115	17.198	16.115	8.815	22.083	22.093
	0.364	0.416	17.028	11.943	11.322	28.849	25.977
	0.185	0.295	13.365	11.822	8.343	12.958	28.366
	0.157	0.26	15.283	11.694	9.938	23.669	19.98
	0.29	0.385	16.263	12.903	8.695	29.507	23.926
	0.266	0.344	6.181	12.295	6.288	18.578	25.11
	0.639	0.267	13.094	10.496	14.083	26.129	7.845
	0.5	0.339	14.234	13.946	9.595	26.622	14.926
	0.463	0.331	5.173	18.755	13.631	30.867	15.115
	0.3	0.347	8.259	10.426	9.645	25.746	15.005
	0.34	0.23	12.301	10.298	8.21	26.005	14.606
	0.44	0.208	20.465	10.939	11.822	25.525	14.756
	0.229	0.043	6.92	10.826	14.793	33.803	9.741
	0.319	0.01	19.754	10.792	12.92	31.446	19.991
	0.523	0.362	19.618	17.096	7.812	37.611	23.061
	0.443	0.526	9.12	14.914	9.775	26.484	19.984
	0.321	0.245	11.864	20.791	12.302	24.264	23.275
	0.308	0.454	15.105	19.441	11.15	24.448	18.812
	0.308	0.127	15.623	16.776	11.267	24.407	16.361
	0.696	0.539	7.939	12.611	12.746	29.148	13.873
	0.564	0.429	23.993	13.796	16.099	27.301	15.089
	0.402	0.504	14.094	19.659	14.57	23.972	12.925
	0.648	0.502	17.573	18.754	17.038	27.243	9.027
	0.588	0.098	26.582	17.807	12.023	30.825	20.006
	0.554	0.292	6.172	16.734	12.554	38.66	15.444
	0.313	0.474	9.213	20.978	9.797	36.58	18.49
	0.445	0.489	18.968	15.292	10.434	30.131	22.696
	0.621	0.346	19.132	18.591	13.401	30.247	7.676
	0.308	0.537	27.767	16.723	15.175	26.205	18.939
	0.335	0.082	18.17	13.006	16.554	24.223	13.661
	0.308	0.373	17.985	23.153	14.326	26.519	22.473
	0.372	0.46	16.679	26.085	13.197	22.166	10.099
	0.486	0.457	23.372	17.716	15.035	19.79	6.113
	0.491	0.514	11.23	13.11	12.52	26.244	15.151
	0.426	0.538	25.119	14.721	12.827	23.877	24.891
	0.428	0.511	11.903	15.329	13.211	22.269	13.532
	0.357	0.39	12.619	13.353	7.282	8.031	20.26
	0.398	0.092	19.736	15.426	14.866	29.941	11.996
	0.19	0.099	16.081	2.46	8.874	24.009	24.819
	0.131	0.17	20.373	16.443	18.668	22.75	17.958
	0.234	0.183	11.604	13.402	11.604	11.468	22.104
	0.269	0.372	22.616	16.538	11.249	30.854	12.92
	0.549	0.189	14.533	11.955	14.581	27.267	7.724
	0.296	0.026	16.489	12.39	8.138	26.092	3.024
	0.218	0.266	11.494	15.933	10.381	17.98	6.317
	0.479	0.252	17.911	15.213	12.555	32.203	6.603
	0.025	0.109	7.921	16.415	15.375	28.513	11.21

## Sheet: Fluctuation Assay Raw Data
Fluctuation assay raw data obtaied with 50 replicates
	wild type				hag mutant
	total colony count	colony count on Streptomycin plates	Frequency of StrR colonies		total colony count	colony count on Streptomycin plates	Frequency of StrR colonies
	740000000	3600	4.86486e-06		880000000	7100	8.06818e-06
	530000000	7800	1.4717e-05		910000000	7000	7.69231e-06
	510000000	1200	2.35294e-06		620000000	7800	1.25806e-05
	290000000	2100	7.24138e-06		540000000	5700	1.05556e-05
	880000000	3000	3.40909e-06		800000000	4900	6.125e-06
	1180000000	2000	1.69492e-06		640000000	4200	6.5625e-06
	270000000	3600	1.33333e-05		610000000	4300	7.04918e-06
	410000000	2500	6.09756e-06		840000000	4800	5.71429e-06
	340000000	7200	2.11765e-05		800000000	5400	6.75e-06
	440000000	7200	1.63636e-05		890000000	5300	5.95506e-06
	500000000	5600	1.12e-05		940000000	8200	8.7234e-06
	650000000	6800	1.04615e-05		740000000	8600	1.16216e-05
	560000000	6900	1.23214e-05		1190000000	9900	8.31933e-06
	1420000000	8300	5.84507e-06		920000000	8300	9.02174e-06
	900000000	5500	6.11111e-06		950000000	10500	1.10526e-05
	680000000	8400	1.23529e-05		800000000	9500	1.1875e-05
	730000000	9200	1.26027e-05		750000000	9800	1.30667e-05
	2300000000	6800	2.95652e-06		1070000000	8400	7.85047e-06
	850000000	9400	1.10588e-05		1020000000	8600	8.43137e-06
	800000000	4500	5.625e-06		1110000000	9700	8.73874e-06
	740000000	6800	9.18919e-06		980000000	11700	1.19388e-05
	880000000	7800	8.86364e-06		1140000000	12300	1.07895e-05
	980000000	10100	1.03061e-05		980000000	6700	6.83673e-06
	840000000	11000	1.30952e-05		930000000	7700	8.27957e-06
	660000000	10900	1.65152e-05		1010000000	7500	7.42574e-06
	560000000	1000	1.78571e-06		1160000000	9400	8.10345e-06
	500000000	2600	5.2e-06		1100000000	10900	9.90909e-06
	400000000	3700	9.25e-06		1150000000	12600	1.09565e-05
	810000000	1000	1.23457e-06		2260000000	14200	6.28319e-06
	510000000	3500	6.86275e-06		2420000000	11200	4.6281e-06
	510000000	1500	2.94118e-06		2310000000	13000	5.62771e-06
	620000000	1500	2.41935e-06		1080000000	12200	1.12963e-05
	500000000	1400	2.8e-06		1490000000	16000	1.07383e-05
	710000000	1700	2.39437e-06		1110000000	10600	9.54955e-06
	520000000	4200	8.07692e-06		1040000000	9900	9.51923e-06
	770000000	2000	2.5974e-06		1060000000	7900	7.45283e-06
	790000000	1100	1.39241e-06		1250000000	6400	5.12e-06
	650000000	7800	1.2e-05		1600000000	9600	6e-06
	690000000	7000	1.01449e-05		1710000000	13400	7.83626e-06
	420000000	2200	5.2381e-06		1450000000	9700	6.68966e-06
	590000000	3000	5.08475e-06		1450000000	10900	7.51724e-06
	640000000	4300	6.71875e-06		1300000000	13900	1.06923e-05
	670000000	5200	7.76119e-06		3120000000	9800	3.14103e-06
	450000000	5200	1.15556e-05		3230000000	10500	3.25077e-06
	710000000	3400	4.78873e-06		1280000000	11200	8.75e-06
	740000000	2700	3.64865e-06		1510000000	12700	8.4106e-06
	560000000	11100	1.98214e-05		1220000000	9200	7.54098e-06
	670000000	8700	1.29851e-05		1250000000	8200	6.56e-06
